# Supplementary material for: Stabilization Of The CN3 5− Anion In Recoverable High‐pressure Ln3O2(CN3) (Ln=La, Eu, Gd, Tb, Ho, Yb) Oxoguanidinates
Source: Angew Chem Int Ed Engl. 2023 Oct 16;62(47):e202311516. doi: 10.1002/anie.202311516 (PMC11497228; doi:10.1002/anie.202311516)
Supplement: Supplementary file 1 — Supporting Information [file ANIE-62-e202311516-s001.cif]

data_La3O2CN3_1bar
_audit_creation_date               2023-06-07
_audit_creation_method
;
Olex2 1.5
(compiled 2023.03.06 svn.rbb2c1857 for OlexSys, GUI svn.r6748)
;
_shelx_SHELXL_version_number       '2018/3'
_audit_contact_author_address      ?
_audit_contact_author_email        ?
_audit_contact_author_name         ''
_audit_contact_author_phone        ?
_publ_contact_author_id_orcid      ?
_publ_section_references
;
Dolomanov, O.V., Bourhis, L.J., Gildea, R.J, Howard, J.A.K. & Puschmann, H.
 (2009), J. Appl. Cryst. 42, 339-341.

Sheldrick, G.M. (2015). Acta Cryst. C71, 3-8.
;
_chemical_name_common              ?
_chemical_name_systematic          'Lanthanum (III) guanidinate dioxide'
_chemical_formula_moiety           '3(La), 2(O), C N3'
_chemical_formula_sum              'C La3 N3 O2'
_chemical_formula_weight           502.77
_chemical_melting_point            ?
_chemical_oxdiff_formula           'La3 O2 C N3'
loop_
  _atom_type_symbol
  _atom_type_description
  _atom_type_scat_dispersion_real
  _atom_type_scat_dispersion_imag
  _atom_type_scat_source
 'C' 'C' -0.0010 0.0002 'International Tables Vol C Tables 4.2.6.8 and 6.1.1.4'
 'La' 'La' -1.4483 2.9895
 'International Tables Vol C Tables 4.2.6.8 and 6.1.1.4'
 'N' 'N' -0.0012 0.0004 'International Tables Vol C Tables 4.2.6.8 and 6.1.1.4'
 'O' 'O' -0.0010 0.0008 'International Tables Vol C Tables 4.2.6.8 and 6.1.1.4'

_shelx_space_group_comment
;
The symmetry employed for this shelxl refinement is uniquely defined
by the following loop, which should always be used as a source of
symmetry information in preference to the above space-group names.
They are only intended as comments.
;
_space_group_crystal_system        'orthorhombic'
_space_group_IT_number             62
_space_group_name_H-M_alt          'P n m a'
_space_group_name_Hall             '-P 2ac 2n'
loop_
  _space_group_symop_operation_xyz
 'x, y, z'
 '-x+1/2, -y, z+1/2'
 '-x, y+1/2, -z'
 'x+1/2, -y+1/2, -z+1/2'
 '-x, -y, -z'
 'x-1/2, y, -z-1/2'
 'x, -y-1/2, z'
 '-x-1/2, y-1/2, z-1/2'

_cell_length_a                     10.4195(5)
_cell_length_b                     7.1644(3)
_cell_length_c                     6.6169(12)
_cell_angle_alpha                  90
_cell_angle_beta                   90
_cell_angle_gamma                  90
_cell_volume                       493.95(9)
_cell_formula_units_Z              4
_cell_measurement_reflns_used      1196
_cell_measurement_temperature      293(2)
_cell_measurement_theta_max        15.2510
_cell_measurement_theta_min        1.5900
_shelx_estimated_absorpt_T_max     0.953
_shelx_estimated_absorpt_T_min     0.953
_exptl_absorpt_coefficient_mu      12.224
_exptl_absorpt_correction_T_max    1.00000
_exptl_absorpt_correction_T_min    0.91559
_exptl_absorpt_correction_type     multi-scan
_exptl_absorpt_process_details
;
CrysAlisPro 1.171.43.67a (Rigaku Oxford Diffraction, 2023)
Empirical absorption correction using spherical harmonics,
implemented in SCALE3 ABSPACK scaling algorithm.
;
_exptl_absorpt_special_details     ?
_exptl_crystal_colour              ?
_exptl_crystal_density_diffrn      6.761
_exptl_crystal_density_meas        ?
_exptl_crystal_density_method      ?
_exptl_crystal_description         irregular
_exptl_crystal_F_000               856
_exptl_crystal_preparation        
 'decompressed after high-pressure high-temperature synthesis in the laser-heated diamond anvil cell'
_exptl_crystal_recrystallization_method  ?
_exptl_crystal_size_max            0.004
_exptl_crystal_size_mid            0.004
_exptl_crystal_size_min            0.004
_exptl_transmission_factor_max     ?
_exptl_transmission_factor_min     ?
_diffrn_reflns_av_R_equivalents    0.0416
_diffrn_reflns_av_unetI/netI       0.0419
_diffrn_reflns_Laue_measured_fraction_full  0.643
_diffrn_reflns_Laue_measured_fraction_max  0.601
_diffrn_reflns_limit_h_max         17
_diffrn_reflns_limit_h_min         -17
_diffrn_reflns_limit_k_max         12
_diffrn_reflns_limit_k_min         -12
_diffrn_reflns_limit_l_max         7
_diffrn_reflns_limit_l_min         -6
_diffrn_reflns_number              2185
_diffrn_reflns_point_group_measured_fraction_full  0.643
_diffrn_reflns_point_group_measured_fraction_max  0.601
_diffrn_reflns_theta_full          10.034
_diffrn_reflns_theta_max           14.498
_diffrn_reflns_theta_min           1.597
_diffrn_ambient_temperature        293(2)
_diffrn_detector                   'CCD plate'
_diffrn_detector_area_resol_mean   ?
_diffrn_measured_fraction_theta_full  0.643
_diffrn_measured_fraction_theta_max  0.601
_diffrn_measurement_details
;
List of Runs (angles in degrees, time in seconds):

  # Type    Start    End  Width  t~exp~   \w     \q     \k     \f   Frames
--------------------------------------------------------------------------
  1  \f    -36.00  32.50   0.50    1.00   0.00   0.00   0.00    --   137
;
_diffrn_measurement_device         'abstract diffractometer'
_diffrn_measurement_device_type   
 'esperanto-CrysAlisPro-abstract goniometer imported esperanto images'
_diffrn_measurement_method         '\f scans'
_diffrn_orient_matrix_axis[1]      matrixX
_diffrn_orient_matrix_axis[2]      matrixY
_diffrn_orient_matrix_axis[3]      matrixZ
_diffrn_orient_matrix_type        
 'CrysAlisPro convention (1999,Acta A55,543-557)'
_diffrn_orient_matrix_UB_11        0.0090557000
_diffrn_orient_matrix_UB_12        -0.0036690000
_diffrn_orient_matrix_UB_13        0.0412750000
_diffrn_orient_matrix_UB_21        -0.0245392000
_diffrn_orient_matrix_UB_22        0.0135679000
_diffrn_orient_matrix_UB_23        0.0147827000
_diffrn_orient_matrix_UB_31        -0.0096255000
_diffrn_orient_matrix_UB_32        -0.0380414000
_diffrn_orient_matrix_UB_33        0.0013521000
_diffrn_radiation_monochromator    synchrotron
_diffrn_radiation_probe            x-ray
_diffrn_radiation_type             synchrotron
_diffrn_radiation_wavelength       0.2904
_diffrn_source                     synchrotron
_reflns_Friedel_coverage           0.000
_reflns_Friedel_fraction_full      .
_reflns_Friedel_fraction_max       .
_reflns_number_gt                  779
_reflns_number_total               848
_reflns_special_details
;
 Reflections were merged by SHELXL according to the crystal
 class for the calculation of statistics and refinement.
 
 _reflns_Friedel_fraction is defined as the number of unique
 Friedel pairs measured divided by the number that would be
 possible theoretically, ignoring centric projections and
 systematic absences.
;
_reflns_threshold_expression       'I > 2\s(I)'
_computing_cell_refinement         'CrysAlisPro 1.171.43.67a (Rigaku OD, 2023)'
_computing_data_collection         'CrysAlis171 .NET)'
_computing_data_reduction          'CrysAlisPro 1.171.43.67a (Rigaku OD, 2023)'
_computing_molecular_graphics      'Olex2 1.5 (Dolomanov et al., 2009)'
_computing_publication_material    'Olex2 1.5 (Dolomanov et al., 2009)'
_computing_structure_refinement    'SHELXL 2018/3 (Sheldrick, 2015)'
_computing_structure_solution      ?
_refine_diff_density_max           2.285
_refine_diff_density_min           -1.830
_refine_diff_density_rms           0.429
_refine_ls_extinction_coef         .
_refine_ls_extinction_method       none
_refine_ls_goodness_of_fit_ref     1.020
_refine_ls_hydrogen_treatment      undef
_refine_ls_matrix_type             full
_refine_ls_number_parameters       49
_refine_ls_number_reflns           848
_refine_ls_number_restraints       0
_refine_ls_R_factor_all            0.0342
_refine_ls_R_factor_gt             0.0316
_refine_ls_restrained_S_all        1.020
_refine_ls_shift/su_max            0.000
_refine_ls_shift/su_mean           0.000
_refine_ls_structure_factor_coef   Fsqd
_refine_ls_weighting_details      
 'w=1/[\s^2^(Fo^2^)+(0.0409P)^2^] where P=(Fo^2^+2Fc^2^)/3'
_refine_ls_weighting_scheme        calc
_refine_ls_wR_factor_gt            0.0755
_refine_ls_wR_factor_ref           0.0779
_refine_special_details            ?
_olex2_refinement_description
;
;
_atom_sites_solution_hydrogens     .
_atom_sites_solution_primary       ?
_atom_sites_solution_secondary     ?
loop_
  _atom_site_label
  _atom_site_type_symbol
  _atom_site_fract_x
  _atom_site_fract_y
  _atom_site_fract_z
  _atom_site_U_iso_or_equiv
  _atom_site_adp_type
  _atom_site_occupancy
  _atom_site_site_symmetry_order
  _atom_site_calc_flag
  _atom_site_refinement_flags_posn
  _atom_site_refinement_flags_adp
  _atom_site_refinement_flags_occupancy
  _atom_site_disorder_assembly
  _atom_site_disorder_group
 La1 La 0.32434(2) 0.01033(4) 0.06190(7) 0.00884(15) Uani 1 1 d . . . . .
 La2 La 0.47527(3) 0.250000 0.60030(11) 0.00845(17) Uani 1 2 d S T P . .
 O1 O 0.2279(5) 0.250000 0.8179(15) 0.016(2) Uani 1 2 d S T P . .
 O2 O 0.2985(5) 0.250000 0.3693(14) 0.013(2) Uani 1 2 d S T P . .
 N1 N 0.0693(4) 0.0784(5) 0.2071(12) 0.0115(17) Uani 1 1 d . . . . .
 N2 N 0.0084(5) 0.250000 0.5038(16) 0.012(2) Uani 1 2 d S T P . .
 C1 C 0.0506(6) 0.250000 0.301(2) 0.016(3) Uani 1 2 d S T P . .

loop_
  _atom_site_aniso_label
  _atom_site_aniso_U_11
  _atom_site_aniso_U_22
  _atom_site_aniso_U_33
  _atom_site_aniso_U_23
  _atom_site_aniso_U_13
  _atom_site_aniso_U_12
 La1 0.00929(14) 0.00728(13) 0.0099(4) 0.00136(11) -0.00051(9) -0.00082(6)
 La2 0.00981(15) 0.00633(15) 0.0092(5) 0.000 -0.00140(12) 0.000
 O1 0.0117(18) 0.0118(17) 0.023(7) 0.000 -0.006(2) 0.000
 O2 0.015(2) 0.018(2) 0.007(8) 0.000 -0.001(2) 0.000
 N1 0.0236(18) 0.0065(13) 0.004(6) -0.0018(17) -0.0036(18) -0.0009(10)
 N2 0.0072(19) 0.009(2) 0.021(8) 0.000 -0.002(2) 0.000
 C1 0.009(2) 0.013(2) 0.026(10) 0.000 -0.002(3) 0.000

_geom_special_details
;
 All esds (except the esd in the dihedral angle between two l.s. planes)
 are estimated using the full covariance matrix.  The cell esds are taken
 into account individually in the estimation of esds in distances, angles
 and torsion angles; correlations between esds in cell parameters are only
 used when they are defined by crystal symmetry.  An approximate (isotropic)
 treatment of cell esds is used for estimating esds involving l.s. planes.
;
loop_
  _geom_bond_atom_site_label_1
  _geom_bond_atom_site_label_2
  _geom_bond_distance
  _geom_bond_site_symmetry_2
  _geom_bond_publ_flag
 N1 C1 1.392(8) . ?
 N2 C1 1.411(16) . ?

loop_
  _geom_angle_atom_site_label_1
  _geom_angle_atom_site_label_2
  _geom_angle_atom_site_label_3
  _geom_angle
  _geom_angle_site_symmetry_1
  _geom_angle_site_symmetry_3
  _geom_angle_publ_flag
 N1 C1 N1 124.1(11) . 7_565 ?
 N1 C1 N2 118.0(6) 7_565 . ?
 N1 C1 N2 118.0(6) . . ?

_shelx_res_file
;
TITL La3O2CN3_1bar in Pnma
    la3o2cn3_1bar.res
    created by SHELXL-2018/3 at 14:13:54 on 07-Jun-2023
REM Pnma (#62, found as Pcmn in -cba setting)
CELL 0.2904 10.419514 7.164394 6.616944 90 90 90
ZERR 4 0.000497 0.000301 0.001181 0 0 0
LATT 1
SYMM 0.5-X,-Y,0.5+Z
SYMM -X,0.5+Y,-Z
SYMM 0.5+X,0.5-Y,0.5-Z
SFAC C La N O
DISP C -0.001 0.0002 4.07
DISP La -1.4483 2.9895 5020.65
DISP N -0.0012 0.0004 5.19
DISP O -0.001 0.0008 6.66
UNIT 4 12 12 8

L.S. 20
PLAN  8
SIZE 0.004 0.004 0.004
CONF
CONN 0 La1
CONN 0 La2
list 4
MORE -1
fmap 2 53
acta
OMIT 2 2 0
OMIT 3 0 1
OMIT 0 4 0
REM <olex2.extras>
REM <HklSrc "%.\\La3O2CN3_1bar.hkl">
REM </olex2.extras>

WGHT    0.040900
FVAR       2.57603
LA1   2    0.324341    0.010335    0.061896    11.00000    0.00929    0.00728 =
         0.00993    0.00136   -0.00051   -0.00082
LA2   2    0.475265    0.250000    0.600296    10.50000    0.00981    0.00633 =
         0.00922    0.00000   -0.00140    0.00000
O1    4    0.227889    0.250000    0.817925    10.50000    0.01173    0.01181 =
         0.02349    0.00000   -0.00599    0.00000
O2    4    0.298491    0.250000    0.369341    10.50000    0.01518    0.01798 =
         0.00719    0.00000   -0.00091    0.00000
N1    3    0.069253    0.078368    0.207069    11.00000    0.02358    0.00646 =
         0.00439   -0.00176   -0.00364   -0.00085
N2    3    0.008414    0.250000    0.503836    10.50000    0.00723    0.00919 =
         0.02063    0.00000   -0.00161    0.00000
C1    1    0.050590    0.250000    0.301249    10.50000    0.00886    0.01257 =
         0.02587    0.00000   -0.00199    0.00000
HKLF 4


REM  La3O2CN3_1bar in Pnma
REM wR2 = 0.0779, GooF = S = 1.020, Restrained GooF = 1.020 for all data
REM R1 = 0.0316 for 779 Fo > 4sig(Fo) and 0.0342 for all 848 data
REM 49 parameters refined using 0 restraints

END

WGHT      0.0409      0.0000

REM Highest difference peak  2.285,  deepest hole -1.830,  1-sigma level  0.429
Q1    1   0.5050  0.2500  0.5010  10.50000  0.05    2.28
Q2    1   0.2160  0.1226  0.4182  11.00000  0.05    1.77
Q3    1   0.1541  0.2500  0.2120  10.50000  0.05    1.73
Q4    1   0.2804  0.1158 -0.0619  11.00000  0.05    1.65
Q5    1  -0.0765  0.2500  0.2588  10.50000  0.05    1.55
Q6    1   0.3618  0.1401 -0.0700  11.00000  0.05    1.46
Q7    1   0.2195 -0.0208 -0.0720  11.00000  0.05    1.40
Q8    1  -0.0360  0.3581  0.4395  11.00000  0.05    1.36
;
_shelx_res_checksum                2134
_shelx_hkl_file
;
   0   3   1 154881. 2189.42   1
   0  -4   0 999999. 6037.49   1
   0   4   1-33.1841 28.5366   1
   0  -4  -1-23.1549 61.0710   1
   0  -5   0-22.3112 54.0152   1
   0   5   1 6055.96 558.676   1
   0   5   2-247.792 70.5435   1
   0  -6   0 18178.4 844.270   1
   0  -6   1 93.6355 90.4930   1
   0  -6  -1 208.560 216.678   1
   0   6   1-2.43568 83.1730   1
   0   6   2 103908. 2877.08   1
   0  -7   0-64.7243 77.9392   1
   0   7   1 48930.3 1834.46   1
   0  -7   1 55150.7 1828.79   1
   0   7   2 29.3137 67.3686   1
   0   7   3 184886. 4260.13   1
   0  -8   0 476097. 5470.37   1
   0  -8   1-8.44045 43.0183   1
   0  -8  -1 23.5151 63.1078   1
   0   8   1-29.3959 123.473   1
   0   8   2 148316. 3642.60   1
   0   8   3 69.2654 167.860   1
   0  -9   0 59.7891 63.4746   1
   0   9   1 2690.66 470.232   1
   0  -9   1 2870.59 407.705   1
   0   9   2-106.883 111.592   1
   0   9   3 902.810 298.831   1
   0   9   4-96.3252 180.420   1
   0 -10   0 3790.21 478.558   1
   0 -10   1 29.7228 92.2448   1
   0  10   2 21196.7 1406.26   1
   0  10   3-255.766 324.145   1
   0  10   4 19239.6 1550.17   1
   0 -11   0 1.37012 232.951   1
   0 -11   1 24840.9 1222.84   1
   0 -11   2 53.3011 22.2384   1
   0  11   2 51.4878 56.5627   1
   0  11   3 127352. 3220.21   1
   0  11   4-65.3015 205.130   1
   0  12   2 24302.4 1865.19   1
  -1   1   1 561.282 165.189   1
   1  -1  -1 465.627 149.048   1
   1  -2   0 51.1055 47.1558   1
  -1   2   0 4.83864 30.9750   1
  -1   2   1 460107. 4298.22   1
  -1   3   0 10.8653 40.2273   1
   1  -3   0 55.0214 50.8260   1
  -1   3   1 46342.8 1421.84   1
   1  -3  -1 48509.9 1425.96   1
   1  -4   0 0.86141 24.4253   1
  -1   4   0 5.44419 25.8740   1
   1   4   1 1159.24 253.001   1
   1  -4  -1 1280.76 267.918   1
  -1   4   1 1377.84 278.351   1
  -1   4   2 191391. 3531.52   1
  -1   5   0 20.1849 86.4387   1
   1  -5   0 16.7734 15.9851   1
   1   5   1 16250.7 758.141   1
   1  -5  -1 14722.0 944.490   1
  -1   5   1 16580.1 928.323   1
  -1   5   2 116670. 3135.85   1
  -1  -6   0-48.5037 70.9193   1
   1  -6   0-36.0723 96.6440   1
   1   6   1 231839. 3240.95   1
   1  -6  -1 226195. 3800.82   1
  -1   6   2 103410. 2584.90   1
   1   6   2 95337.3 2286.21   1
  -1   6   3 918.570 365.574   1
   1  -7   0-122.060 147.690   1
  -1  -7   0-5.18987 23.7688   1
   1  -7   1 51048.7 2032.30   1
   1   7   1 46388.1 1458.59   1
  -1   7   2 29435.4 1611.17   1
   1   7   2 27375.8 1378.20   1
  -1   7   3 3285.06 646.433   1
   1  -8   0-20.0779 87.0542   1
  -1  -8   0 57.6203 71.0282   1
  -1  -8   1-81.9330 80.7462   1
  -1   8   1 4.25147 13.0729   1
   1   8   1 161.041 338.172   1
   1  -8  -1 79.8653 146.793   1
   1   8   2 58991.6 2084.77   1
  -1   8   2 58111.6 2124.25   1
  -1   8   3 15982.6 1195.56   1
   1   8   3 14841.0 1224.57   1
  -1   8   4 94408.0 3818.21   1
  -1  -9   0 6.93636 62.9076   1
   1  -9   0 30.8547 29.5939   1
   1  -9  -1 18171.8 1528.31   1
  -1  -9   1 21886.5 991.683   1
   1  -9   1 21466.9 1149.48   1
  -1   9   1 20114.9 1431.44   1
   1   9   2 80181.4 2098.11   1
  -1   9   2 82873.6 2497.37   1
   1   9   3 5825.55 725.034   1
  -1   9   3 6745.84 880.417   1
  -1   9   4 28235.5 2022.25   1
   1 -10   0-153.916 114.243   1
  -1  10   1 64370.2 3002.63   1
  -1 -10   1 65360.2 1702.36   1
   1 -10   2 26984.7 1767.88   1
  -1  10   2 31823.8 1853.61   1
   1  10   2 26754.5 1481.63   1
   1  10   3-335.678 297.386   1
  -1  10   3-50.9718 67.8361   1
   1  10   4 36347.7 2239.69   1
  -1  10   4 39832.7 2258.24   1
   1 -11   0 71.6448 119.920   1
   1 -11   1 37972.5 1801.89   1
  -1 -11   1 33409.7 1258.95   1
   1 -11   2 5973.85 704.875   1
  -1 -11   2 7968.75 616.650   1
  -1  11   2 7464.18 931.062   1
   1  11   2 8816.29 845.116   1
  -1  11   3 3637.63 570.880   1
   1  11   3 3607.95 509.415   1
   1  11   4 145.782 154.430   1
  -1  11   4 118.328 227.996   1
  -1  11   5 9298.74 1148.03   1
   2   0   0 5827.92 425.761   1
  -2   0   0 5162.18 384.615   1
   2   0  -1 20646.9 870.041   1
  -2   0   1 22041.7 914.057   1
   2  -1   0 21119.0 959.175   1
  -2   1   0 20343.5 900.378   1
  -2  -1   1 41543.0 1396.91   1
   2  -1  -1 40425.8 1333.78   1
  -2   1   1 38376.0 1377.87   1
  -2   2   0 527894. 5026.79   1
   2  -2   0 546754. 5285.38   1
  -2   2   1 88686.4 1933.12   1
   2  -2  -1 81851.7 2223.43   1
  -2   2   2 292625. 5217.29   1
   2  -2  -2 342638. 5522.37   1
   2  -3   0 3257.74 429.440   1
  -2   3   1 45847.0 1686.76   1
   2  -3  -1 44918.5 1697.75   1
  -2   3   2 6274.92 681.326   1
   2  -3  -2 4090.73 643.217   1
   2  -4   0 11589.3 723.451   1
  -2   4   1 32186.2 1426.55   1
   2  -4  -1 29227.5 1462.61   1
  -2   4   2 15710.6 1203.65   1
   2  -4  -2 17471.1 1241.43   1
  -2   5   0 47222.3 2250.26   1
   2  -5   0 55806.2 1694.87   1
  -2   5   1 38005.5 1480.24   1
   2  -5  -1 41381.3 1795.15   1
  -2   5   2 25618.1 1393.69   1
   2  -5  -2 22837.3 1698.13   1
  -2   5   3 161258. 4249.62   1
   2  -6   0 373434. 5137.12   1
  -2   6   0 410418. 7050.39   1
  -2   6   1 62095.1 2304.79   1
   2   6   1 61430.3 1170.06   1
   2  -6   1 59430.3 2151.72   1
  -2   6   2 96916.1 3164.37   1
   2  -6  -2 84194.5 3165.96   1
  -2   6   3 157928. 4431.60   1
   2  -7   0 11813.9 1048.13   1
   2  -7  -1 5087.06 664.586   1
   2   7   1 5132.33 359.880   1
  -2   7   1 5332.86 735.009   1
   2   7   2 6112.88 627.440   1
  -2   7   2 7396.98 896.805   1
  -2   7   3 14829.5 1277.19   1
  -2   7   4 3339.50 735.474   1
   2  -8   0 642.519 231.940   1
   2   8   1 8672.04 557.301   1
  -2   8   1 8552.44 939.242   1
   2  -8   1 10168.2 943.667   1
   2  -8  -1 8824.67 902.152   1
  -2   8   2 5078.30 604.112   1
   2   8   2 4410.61 480.650   1
  -2   8   3 44491.6 2333.00   1
  -2   8   4 20549.3 1760.79   1
   2  -9   0 67423.5 2279.74   1
   2  -9   1 30336.3 1468.03   1
   2  -9  -1 27804.2 1742.04   1
  -2   9   1 24855.9 1722.40   1
  -2   9   2 14299.5 1297.06   1
   2  -9  -2 10924.6 1314.94   1
  -2   9   3 93534.7 3618.43   1
  -2   9   4 3099.53 595.704   1
   2 -10   0 116539. 3355.39   1
   2 -10   1 13242.0 1094.16   1
   2 -10  -1 12262.9 1091.68   1
  -2  10   2 38501.7 2268.07   1
   2  10   3 62385.6 2159.54   1
  -2  10   3 57822.7 2506.43   1
  -2  10   4 9409.67 1221.61   1
  -2  10   5 31470.5 2341.13   1
   2 -11   0 16150.6 1368.93   1
   2 -11   1 596.710 196.284   1
   2 -11  -1 259.155 189.705   1
  -2  11   2 6510.65 897.086   1
   2 -11   2 5103.20 760.993   1
   2  11   2 6880.93 596.203   1
   2 -11  -2 4467.39 981.455   1
   2  11   3 2530.55 402.314   1
  -2  11   3 2400.35 542.366   1
   2  11   4 1505.66 427.193   1
  -2  11   4 1923.82 531.480   1
  -2  11   5 9410.91 1223.22   1
  -2  12   2 1436.29 522.809   1
  -3   0   0 7.42751 27.4130   1
   3   0   0-11.3708 12.8310   1
  -3   0   1 636543. 5268.22   1
   3   0  -1 756943. 6524.94   1
  -3   0   2 34623.7 1753.45   1
   3   0  -2 36299.1 1717.82   1
   3   1   0 168.007 132.852   1
  -3   1   0 12.9993 111.336   1
   3  -1   0-3.69840 107.451   1
  -3  -1   0 145.272 146.505   1
  -3   1   1 28726.2 1359.95   1
   3  -1  -1 31027.7 1313.54   1
   3   1  -1 31698.4 1173.89   1
  -3  -1   1 32280.9 1165.21   1
   3  -1  -2 141731. 3333.99   1
  -3   1   2 139474. 3105.28   1
  -3   2   0-25.4391 72.2377   1
  -3  -2   0 14.7162 59.9527   1
   3  -2   0 14.2318 78.4872   1
   3   2   0 10.1031 25.0871   1
   3   2  -1 340281. 4043.68   1
  -3  -2   1 335764. 3666.32   1
  -3   2   2 85349.7 2771.43   1
   3  -2  -2 79590.6 2903.70   1
  -3   3   0-4.74717 46.6935   1
   3  -3   0 64.0253 123.402   1
   3  -3  -1 21446.8 1117.36   1
  -3  -3   1 22142.2 834.957   1
  -3   3   1 20045.7 1181.93   1
  -3   3   2 203253. 4330.89   1
   3  -3  -2 195491. 4306.01   1
  -3   3   3 13018.8 1123.65   1
   3  -4   0-47.9821 87.5459   1
  -3   4   0 97.5019 112.406   1
   3  -4  -1 610906. 6269.46   1
  -3   4   1 576807. 5953.98   1
  -3   4   2 8427.82 798.838   1
   3  -4  -2 6945.70 813.335   1
   3  -4  -3 27673.1 2043.71   1
  -3   4   3 30649.4 1903.04   1
   3  -5   0 2.32971 12.1256   1
  -3   5   0 19.5846 80.2207   1
   3  -5  -1 21303.4 1275.33   1
  -3   5   1 24341.6 1328.71   1
   3  -5  -2 15975.6 1276.96   1
  -3   5   2 16455.6 1342.81   1
   3  -5  -3 528.449 222.393   1
  -3   5   3 627.130 263.070   1
   3  -6   0 56.9396 96.4000   1
  -3   6   0-22.5156 136.339   1
   3  -6   1 87600.4 2883.96   1
   3  -6  -1 88291.0 2861.07   1
  -3   6   2 48605.8 2396.95   1
   3  -6  -2 43217.9 2057.14   1
  -3   6   3 64287.1 2779.10   1
   3  -6  -3 52079.0 3000.70   1
  -3   6   4 10088.7 1213.51   1
   3  -7   0-46.4816 57.6245   1
  -3   7   0 40.7186 215.897   1
  -3   7   1 3294.40 605.516   1
   3  -7  -1 2995.95 587.535   1
   3  -7   1 4950.69 811.130   1
  -3   7   2 141864. 3577.56   1
   3  -7  -2 132907. 4003.60   1
  -3   7   3 2560.51 558.099   1
   3  -7  -3 1918.15 624.635   1
  -3   7   4 96835.7 4023.73   1
   3  -8   0 45.9734 122.471   1
   3  -8   1 256928. 5426.98   1
  -3   8   1 262355. 5535.66   1
   3  -8  -1 263198. 5701.25   1
   3   8   2 3183.39 411.669   1
  -3   8   2 3219.16 552.501   1
   3  -8  -2 2065.99 601.978   1
   3  -8  -3 6448.70 1187.57   1
  -3   8   3 10822.4 1275.62   1
  -3   8   4 54.8612 37.0101   1
   3  -9   0 118.653 137.463   1
  -3   9   1 13620.0 1344.50   1
   3  -9  -1 15723.7 1411.09   1
   3  -9   1 16056.3 1155.79   1
   3  -9  -2 373.954 254.594   1
  -3   9   2 770.166 336.038   1
  -3  -9   2 462.844 131.300   1
   3   9   2 899.256 220.218   1
   3  -9  -3 987.553 547.853   1
  -3   9   3 1792.87 454.649   1
  -3   9   4 11813.1 1297.25   1
  -3   9   5 2263.52 617.165   1
   3 -10   0 15.2511 165.571   1
   3 -10   1 21461.8 1393.19   1
   3 -10  -1 19452.9 1583.18   1
   3  10   2 12189.5 682.804   1
  -3  10   2 12828.6 1402.71   1
  -3  10   3 21358.5 1585.44   1
   3  10   3 18498.9 1210.24   1
  -3  10   4 5921.74 1072.61   1
  -3  10   5 5647.93 942.915   1
   3 -11   0-141.744 182.281   1
   3 -11   1 489.053 222.029   1
   3 -11  -1 399.049 158.128   1
  -3  11   2 79908.4 3284.93   1
   3  11   3 940.418 306.082   1
  -3  11   3 1141.94 423.764   1
  -3  11   4 64413.8 3112.62   1
  -4   0   0 44536.6 1623.09   1
   4   0   0 42527.4 1697.24   1
  -4   0   1 389645. 5394.99   1
   4   0  -1 362721. 4341.27   1
  -4   0   2 2625.48 489.577   1
   4   0  -2 2447.22 474.589   1
  -4  -1   0 8910.44 767.347   1
   4  -1   0 10177.7 889.223   1
  -4   1   0 9826.67 802.093   1
   4   1   0 9320.85 754.160   1
   4  -1  -1 60551.1 2048.27   1
   4   1  -1 60121.5 1938.67   1
  -4   1   1 65213.5 2180.68   1
   4  -1  -2 4566.00 578.551   1
  -4  -1   2 4151.38 562.788   1
  -4   1   2 4490.93 647.632   1
   4   1  -2 3791.99 544.772   1
  -4   1   3 68273.5 2770.34   1
   4  -1  -3 72967.7 3333.39   1
   4  -2   0 455318. 6091.07   1
   4   2   0 442068. 4591.31   1
  -4   2   0 441490. 5807.76   1
   4  -2  -1 13168.5 1030.63   1
  -4  -2   1 14128.0 852.953   1
  -4   2   1 13330.2 924.453   1
   4   2  -1 13332.4 843.213   1
  -4   2   2 68905.6 2511.57   1
   4  -2  -2 68095.3 2564.33   1
  -4   2   3 160565. 4198.75   1
   4  -2  -3 161996. 4576.81   1
  -4   3   0 148800. 3480.29   1
   4   3   0 150054. 2183.97   1
  -4   3   1 30379.7 1420.75   1
   4  -3  -1 27129.9 1587.79   1
  -4  -3   1 30542.3 1166.40   1
   4   3  -1 31787.1 1226.44   1
  -4  -3   2 11290.2 874.411   1
   4  -3  -2 11119.5 1054.26   1
  -4   3   2 10981.6 937.360   1
   4  -3  -3 51135.2 2533.81   1
  -4   3   3 36058.5 2192.01   1
   4  -4   0 24909.8 1495.24   1
  -4   4   0 20654.8 1548.61   1
  -4   4   1 145504. 3350.04   1
   4  -4  -1 142382. 3707.24   1
  -4   4   2 2124.16 490.027   1
  -4  -4   2 1904.05 384.256   1
   4  -4  -2 2366.03 522.056   1
   4  -4  -3 583311. 8733.50   1
  -4   4   3 555392. 8653.26   1
  -4   5   0 3555.99 725.740   1
   4  -5   0 4066.49 547.661   1
  -4   5   1 35789.1 2031.44   1
   4  -5  -1 35240.8 1826.70   1
  -4   5   2 2656.55 611.226   1
   4  -5  -2 2967.96 559.052   1
  -4   5   3 63853.1 2830.68   1
  -4   5   4 12122.2 1458.33   1
   4  -6   0 175590. 3757.98   1
  -4   6   1 441.510 231.705   1
   4  -6  -1 506.273 223.413   1
   4  -6   1 378.199 207.080   1
  -4   6   2 33374.4 1879.14   1
   4  -6  -2 33775.8 2006.00   1
  -4   6   3 80277.7 3157.08   1
  -4   6   4 19366.7 1853.19   1
  -4   7   0 79661.7 3955.50   1
   4  -7   0 99968.3 3083.69   1
  -4   7   1 11541.8 1235.17   1
   4  -7   1 11105.5 1196.56   1
   4  -7  -1 10131.7 999.701   1
  -4   7   2 36235.5 1882.12   1
   4  -7  -2 36331.6 2211.49   1
   4  -7  -3 15986.6 1578.72   1
  -4   7   3 15275.2 1526.65   1
  -4   7   4 12199.7 1362.75   1
   4  -8   0 11513.0 1226.65   1
   4  -8  -1 47573.6 2407.11   1
   4  -8   1 49903.4 2516.21   1
  -4   8   1 46496.5 2532.22   1
  -4   8   2 626.895 209.369   1
   4  -8  -2 466.596 229.235   1
  -4   8   3 194027. 5703.71   1
  -4   8   4 14580.5 1511.28   1
  -4   8   5 57417.1 3413.85   1
   4  -9   0 7294.87 1008.50   1
   4  -9  -1 13403.3 1382.57   1
   4  -9   1 14577.9 1183.42   1
  -4   9   2 15139.5 1556.75   1
   4   9   2 14323.2 705.657   1
   4  -9  -2 14213.1 1429.70   1
  -4   9   3 35946.0 2157.92   1
   4  -9  -3 32302.4 2502.69   1
  -4   9   4 3582.18 797.990   1
  -4   9   5 2032.73 600.295   1
   4 -10   0 68561.4 3001.30   1
   4 -10  -1 230.073 264.440   1
  -4  10   1 235.661 385.730   1
   4 -10   1 518.465 210.993   1
   4  10   2 11556.8 516.547   1
  -4  10   2 11477.2 1445.01   1
   4 -10  -2 12087.5 1330.69   1
  -4  10   3 17456.2 1478.46   1
  -4  10   4 9454.72 1343.81   1
  -4  10   5 46105.4 3076.04   1
   4 -11   0 67028.5 2681.54   1
   4 -11  -1 2921.84 672.677   1
  -4  11   1 3297.71 972.972   1
   4 -11   1 4145.46 703.556   1
   4 -11  -2 25225.1 2271.96   1
  -4  11   2 30648.4 2088.72   1
   4 -11  -3 2895.14 836.349   1
  -4  11   3 4210.24 855.815   1
   4  11   3 3823.90 505.008   1
  -4  11   4 6123.05 908.857   1
   4 -12   0 5005.04 840.310   1
  -5   0   0 6.07873 53.0511   1
   5   0   0 168.905 135.722   1
  -5   0   1 94047.2 2374.63   1
   5   0  -1 90181.7 2817.35   1
   5   0  -2 19077.3 1339.25   1
  -5   0   2 17312.0 1218.95   1
  -5   0   3 97212.1 3230.58   1
   5   0  -3 105577. 3648.90   1
  -5   1   0-85.5229 90.6850   1
   5   1   0-11.3815 76.5639   1
   5  -1   0-58.3947 58.0211   1
  -5  -1   0-4.50634 73.1198   1
  -5  -1   1 61295.9 1879.02   1
   5  -1  -1 65314.7 2428.11   1
  -5   1   1 61542.5 2014.01   1
   5   1  -2 70648.9 2371.58   1
  -5  -1   2 67169.3 2432.98   1
  -5   1   2 72728.2 2372.40   1
  -5   1   3 1761.61 464.279   1
  -5  -1   3 1503.35 378.540   1
   5  -1  -3 1774.20 486.615   1
  -5   2   0 79.0771 152.708   1
   5  -2   0 5.34168 55.3832   1
  -5  -2   0 188.928 236.968   1
   5   2   0 39.4073 92.6296   1
   5  -2  -1 530887. 7423.39   1
   5   2  -1 509648. 5641.26   1
   5  -2  -2 290464. 5693.74   1
   5   2  -2 285097. 5103.58   1
  -5   2   2 288399. 5415.54   1
  -5   2   3 1718.10 443.585   1
   5  -2  -3 1753.72 499.079   1
   5  -3   0-70.2692 151.422   1
  -5   3   0 64.5719 134.392   1
   5   3   0-21.0870 89.2786   1
  -5  -3   1 16843.4 823.395   1
  -5   3   1 17386.6 1227.04   1
   5  -3  -1 17665.9 1425.29   1
   5   3  -1 19431.7 1042.56   1
  -5  -3   2 14829.7 1072.93   1
   5   3  -2 13792.4 1161.76   1
   5  -3  -2 15126.0 1388.50   1
  -5   3   2 15353.3 1401.54   1
  -5   3   3 12950.2 1303.43   1
   5  -3  -3 9931.01 1381.94   1
   5  -3  -4 2398.25 693.135   1
  -5   3   4 2294.88 574.383   1
  -5   4   0 102.720 86.1405   1
   5   4   0-26.7089 50.2350   1
   5  -4   0-18.0884 38.9916   1
   5  -4  -1 49225.6 2442.94   1
  -5  -4   1 49047.6 1305.14   1
   5   4  -1 51201.9 1628.87   1
  -5   4   1 53552.4 2524.13   1
  -5   4   2 15299.2 1452.34   1
   5  -4  -2 13116.6 1309.88   1
  -5  -4   2 13721.8 945.010   1
  -5   4   3 72049.3 3051.11   1
   5  -4  -3 82818.4 3803.65   1
   5  -4  -4 43382.5 2997.30   1
  -5   4   4 47451.0 2798.07   1
   5  -5   0-18.7076 74.1015   1
  -5   5   0 62.0202 151.831   1
   5   5   0 13.6344 36.1132   1
  -5   5   1 80935.6 3308.27   1
   5  -5  -1 71818.2 3063.95   1
   5  -5  -2 77032.1 3318.78   1
  -5  -5   2 73202.3 2095.69   1
  -5   5   2 73790.4 3005.23   1
  -5   5   3-293.411 471.271   1
   5  -5  -4 34794.8 2780.79   1
  -5   5   4 44015.6 2805.86   1
  -5   6   0-16.4466 223.718   1
   5  -6   0 75.6834 65.7411   1
   5  -6  -1 222837. 5288.84   1
  -5   6   1 217062. 5774.15   1
   5  -6   1 236045. 5537.35   1
  -5   6   2 151627. 3959.03   1
   5  -6  -2 157997. 4780.98   1
  -5  -6   2 146701. 2687.94   1
   5  -6  -3 3347.42 750.409   1
  -5   6   3 2556.85 625.944   1
  -5   6   4 146823. 4887.70   1
   5  -6  -4 137787. 5213.43   1
   5  -7   0-114.014 137.913   1
  -5   7   0 213.946 264.370   1
  -5   7   1 156.661 152.325   1
   5  -7  -1 69.5543 146.650   1
   5  -7   1 185.844 142.750   1
  -5  -7   2 1943.40 246.780   1
   5  -7  -2 1931.98 502.247   1
  -5   7   2 1907.52 471.105   1
  -5   7   3 7812.20 1177.22   1
   5  -7  -3 7013.30 1143.03   1
   5  -7  -4 2412.87 753.091   1
  -5   7   5 6897.20 1182.89   1
   5  -8   0-122.249 142.039   1
   5  -8  -1 13496.2 1235.65   1
   5  -8   1 14171.8 1384.89   1
  -5   8   1 14199.4 1390.44   1
  -5   8   2 2674.85 670.523   1
   5  -8  -2 2421.35 697.156   1
   5  -8  -3 23069.3 2447.38   1
  -5   8   3 30014.8 1997.41   1
  -5   8   4 13017.8 1656.37   1
   5  -8  -4 11908.5 1694.07   1
  -5   8   5 1864.43 293.201   1
   5  -9   0-253.794 325.164   1
  -5   9   1 50340.0 2999.31   1
   5  -9  -1 57864.7 2911.15   1
   5  -9   1 59095.7 2576.10   1
   5  -9  -2 50878.4 2860.26   1
  -5   9   2 62065.0 3417.42   1
   5  -9  -3 52.0493 222.565   1
  -5   9   3-46.1992 37.4521   1
  -5   9   4 44983.0 3227.24   1
  -5   9   5 19890.7 1925.43   1
   5 -10   0-74.3084 188.348   1
  -5  10   1 69476.6 4160.74   1
   5 -10   1 73153.6 2896.63   1
   5 -10  -1 80021.7 3487.20   1
   5 -10  -2 49397.1 2760.62   1
  -5  10   2 51263.6 3054.68   1
  -5  10   3 189.213 184.873   1
  -5 -10   3 299.803 148.858   1
   5 -10  -3-16.8317 66.3845   1
  -5  10   4 63901.6 3456.13   1
  -5  10   5 25629.9 2386.84   1
   5 -11   0 189.592 203.753   1
   5 -11   1 1006.05 337.792   1
  -5  11   1 1133.67 688.995   1
   5 -11  -2-163.446 129.500   1
  -5  11   2 29.5288 16.6683   1
   5  11   3 3133.63 398.508   1
  -5  11   3 4333.99 967.360   1
   5 -11  -3 4242.61 891.350   1
  -5  11   4 6386.43 993.768   1
  -6   0   0 623550. 8123.00   1
   6   0   0 713748. 8377.52   1
  -6   0   1 5097.53 595.156   1
   6   0  -1 5233.51 756.460   1
  -6   0   2 387978. 6561.07   1
   6   0  -2 418669. 6788.37   1
   6   0  -3 51.9162 134.119   1
  -6   0   3 204.396 232.215   1
  -6   1   0 79158.6 2876.85   1
  -6  -1   0 69519.3 2904.03   1
   6   1   0 72169.8 2563.18   1
   6  -1   0 75731.3 2899.04   1
   6  -1  -1 8801.82 1065.65   1
  -6  -1   1 12043.1 911.770   1
   6   1  -1 11165.6 1003.44   1
  -6   1   1 11689.4 1001.31   1
   6   1  -2 15674.2 1217.95   1
  -6   1   2 15698.3 1389.41   1
  -6  -1   2 15478.2 1198.48   1
   6  -1  -2 16889.3 1414.33   1
  -6  -1   3 19657.2 1524.86   1
   6   1  -3 19510.9 1538.50   1
   6  -1  -3 20253.9 1772.21   1
  -6   1   3 17866.5 1567.45   1
   6  -1  -4 49192.6 3197.07   1
  -6   1   4 47673.2 2722.94   1
   6   2   0 174141. 3876.26   1
  -6  -2   0 178586. 4397.70   1
  -6   2   0 174649. 4440.16   1
   6   2  -1 44213.6 1757.60   1
   6  -2  -1 37142.0 2187.31   1
  -6  -2   1 42922.1 1621.81   1
  -6   2   1 41123.5 2129.38   1
   6  -2  -2 116376. 3861.57   1
  -6   2   2 112503. 4179.68   1
  -6  -2   3 182394. 4302.96   1
   6  -2  -3 183318. 4936.96   1
  -6   2   3 166236. 4671.92   1
   6   2  -3 157776. 4809.28   1
   6  -2  -4 14991.1 1655.76   1
  -6   2   4 14355.3 1478.34   1
  -6   3   0 43284.0 2425.88   1
   6  -3   0 47710.5 2395.49   1
   6   3  -1 12684.0 957.215   1
  -6  -3   1 11312.7 890.758   1
  -6   3   1 12323.0 1236.43   1
   6  -3  -2 1951.87 484.700   1
  -6   3   2 2120.48 541.422   1
  -6  -3   2 2060.69 373.367   1
   6   3  -2 1952.19 459.191   1
  -6   3   3 86559.2 3080.76   1
  -6  -3   3 89511.4 2895.83   1
   6  -3  -3 82177.6 3289.97   1
  -6   3   4 35322.5 2384.22   1
   6  -3  -4 27872.7 2339.13   1
   6  -4   0 565438. 8247.30   1
   6   4   0 547746. 4848.10   1
  -6  -4   1 1524.49 342.097   1
  -6   4   1 2080.57 669.621   1
   6   4  -1 1967.20 345.086   1
   6  -4  -1 2119.99 652.362   1
  -6  -4   2 217729. 3743.73   1
  -6   4   2 211837. 5131.19   1
  -6   4   3 1651.88 474.361   1
  -6  -4   3 1541.26 384.081   1
   6  -4  -3 1616.59 474.101   1
   6  -4  -4 9042.40 1271.43   1
  -6   4   4 7773.49 1165.60   1
   6   5   0 76916.0 1947.84   1
   6  -5   0 69834.0 2643.63   1
  -6   5   1 1528.47 440.386   1
   6   5  -1 1270.56 276.592   1
   6  -5  -1 1709.77 489.510   1
  -6  -5   1 1457.30 301.945   1
  -6  -5   2 17527.3 1011.29   1
   6  -5  -2 17488.7 1559.54   1
  -6   5   2 16811.5 1414.99   1
  -6   5   3 117.770 111.908   1
   6  -5  -3 84.9228 98.6886   1
  -6  -5   3 5.46919 99.9247   1
  -6   5   4 31679.2 2295.14   1
   6  -5  -4 35054.6 2503.80   1
  -6   5   5 9580.74 1399.49   1
  -6   6   0 100546. 4847.16   1
   6  -6   0 97738.6 3162.89   1
   6  -6  -1 28673.3 2093.62   1
   6  -6   1 34637.8 2285.99   1
  -6   6   1 36302.2 2361.90   1
  -6   6   2 47407.4 2351.08   1
  -6  -6   2 48204.4 1674.83   1
   6  -6  -2 41844.6 2618.65   1
  -6   6   3 85664.4 4139.49   1
   6  -6  -3 83563.1 3519.63   1
  -6  -6   3 89723.6 2568.57   1
  -6   6   4 15707.8 1564.05   1
  -6   6   5 14064.3 1728.50   1
  -6   7   0 9928.72 1485.04   1
   6  -7   0 8290.50 981.827   1
   6  -7   1 24467.3 1958.44   1
  -6   7   1 21047.8 1905.20   1
   6  -7  -1 22176.2 1816.95   1
  -6   7   2 208.791 127.305   1
  -6  -7   2 313.238 106.073   1
   6  -7  -2 257.856 199.530   1
  -6   7   3 74001.9 3439.98   1
   6  -7  -3 74024.3 3406.42   1
  -6   7   4 20603.1 2036.44   1
   6  -7  -4 21110.3 2070.80   1
  -6   7   5 19101.3 1891.80   1
   6  -8   0 230511. 5660.12   1
   6  -8  -1 1549.46 460.373   1
  -6   8   1 1381.89 495.012   1
   6  -8   1 1256.91 476.782   1
   6  -8  -2 76009.4 3623.04   1
  -6  -8   2 74932.3 1525.59   1
   6  -8  -3 2122.98 604.701   1
  -6   8   3 1865.71 537.008   1
  -6  -8   3 1871.46 346.742   1
   6  -8  -4 3407.44 827.652   1
  -6   8   4 2918.95 855.444   1
  -6   8   5 6743.37 1123.54   1
   6  -9   0 52930.2 3187.03   1
   6  -9  -1 1275.75 376.953   1
   6  -9   1 1110.85 340.832   1
  -6   9   1 819.071 398.676   1
  -6   9   2 7353.26 1272.28   1
   6  -9  -2 8669.61 1297.24   1
  -6   9   3 2578.91 609.236   1
  -6  -9   3 1640.08 372.279   1
   6  -9  -3 2886.96 788.538   1
  -6   9   4 13668.6 1609.17   1
   6  -9  -4 7451.88 1512.38   1
  -6   9   5 18558.8 2018.81   1
  -6   9   6 22397.8 2042.31   1
   6 -10   0 19614.0 1893.65   1
   6 -10  -1 10452.4 1254.41   1
   6 -10   1 10803.1 1124.89   1
  -6  10   1 8830.69 1621.80   1
  -6  10   2 17488.2 1887.95   1
   6 -10  -2 15767.4 1651.89   1
  -6  10   3 35573.7 2756.49   1
   6 -10  -3 25066.8 2633.34   1
  -6  10   4 4811.25 890.335   1
   6 -10  -4 3589.06 1055.74   1
  -6  10   5 3923.58 1062.45   1
   6 -11   0 1249.78 453.651   1
   6 -11  -1 15286.6 1681.58   1
   6 -11   1 16365.1 1545.30   1
  -6  11   1 11531.9 1789.44   1
  -6  11   2-42.2188 526.950   1
   6 -11  -2-325.176 324.333   1
  -6  11   3 56066.9 3559.58   1
   6 -11  -3 42014.2 3512.08   1
   7   0   0-91.7946 106.077   1
  -7   0   0 253.518 266.420   1
  -7   0   1 356.019 168.024   1
   7   0  -1 277.220 111.223   1
  -7   0   2 508728. 8269.15   1
   7   0  -2 465529. 7673.97   1
   7   0  -3 1304.58 383.798   1
  -7   0   3 1239.31 396.787   1
  -7   0   4 464415. 8785.23   1
   7   0  -4 481853. 9318.36   1
   7  -1   0-125.505 201.860   1
   7   1   0-97.9565 76.7194   1
  -7   1   0-116.656 216.458   1
  -7  -1   0 73.1376 85.3041   1
  -7   1   1 51698.3 2601.80   1
   7   1  -1 52524.2 2387.70   1
  -7  -1   1 52547.6 2358.45   1
   7  -1  -1 51406.7 2704.12   1
   7   1  -2 20624.0 1562.79   1
   7  -1  -2 22602.9 1707.03   1
  -7  -1   2 17119.5 1570.85   1
  -7   1   2 23291.7 1836.14   1
  -7   1   3 15696.6 1288.70   1
   7  -1  -3 16007.1 1424.77   1
  -7  -1   3 14316.0 1328.04   1
   7   1  -3 14630.2 1535.45   1
  -7   1   4 7281.87 1088.86   1
  -7  -1   4 7916.14 1045.19   1
   7  -1  -4 8307.19 1203.59   1
   7  -2   0-122.855 137.777   1
  -7  -2   0-61.7331 160.769   1
  -7   2   0-79.5084 763.282   1
   7   2   0-100.627 78.4231   1
   7  -2  -1 28173.7 1978.03   1
  -7  -2   1 27512.8 1747.06   1
   7   2  -1 22373.0 1570.19   1
  -7   2   1 25627.8 1982.32   1
  -7   2   2 32067.4 2009.47   1
   7  -2  -2 32579.5 2168.56   1
  -7  -2   2 25350.4 1787.73   1
   7   2  -2 30799.6 1757.88   1
   7   2  -3-66.8780 138.897   1
  -7  -2   3-87.3390 157.158   1
   7  -2  -3 1049.90 440.116   1
  -7   2   3 1077.76 383.703   1
  -7   2   4 160141. 5403.14   1
  -7  -2   4 160891. 4715.67   1
   7  -3   0 97.4792 172.267   1
   7   3   0-107.134 92.1484   1
  -7   3   0 184.065 183.505   1
   7   3  -1 137763. 2988.26   1
  -7  -3   1 131803. 3470.58   1
  -7   3   1 134330. 4424.30   1
   7  -3  -1 129392. 4479.82   1
  -7  -3   2 9010.53 1040.97   1
   7  -3  -2 10324.3 1220.03   1
   7   3  -2 11182.7 933.465   1
  -7   3   2 9920.46 1091.13   1
  -7  -3   3 4434.87 691.160   1
   7  -3  -3 4836.04 902.421   1
  -7   3   3 3696.00 798.119   1
   7   3  -3 3821.13 766.471   1
  -7   3   4 10483.0 1401.00   1
   7  -3  -4 8159.69 787.143   1
  -7   3   5 58215.1 3550.28   1
   7  -3  -5 59614.4 4189.62   1
   7  -4   0 91.5200 258.603   1
  -7   4   0 520.507 427.778   1
  -7  -4   1 121.554 127.555   1
  -7   4   1-11.7116 196.842   1
   7  -4  -1 282.891 142.334   1
   7  -4  -2 337841. 7089.17   1
  -7  -4   2 345984. 6026.99   1
   7   4  -2 357977. 6111.66   1
  -7   4   2 343992. 6260.09   1
  -7  -4   3 3685.18 694.356   1
   7  -4  -3 4793.95 913.653   1
  -7   4   3 4609.07 923.027   1
  -7   4   4 305339. 7006.13   1
   7  -4  -4 337456. 8723.37   1
   7  -4  -5 6247.89 1305.23   1
  -7   4   5 5766.69 1161.45   1
  -7   5   0 149.796 286.785   1
   7  -5   0-97.6323 142.619   1
   7   5   0-39.8854 58.3250   1
  -7   5   1 3462.20 712.603   1
   7   5  -1 3064.60 440.057   1
   7  -5  -1 2410.47 653.451   1
  -7  -5   1 2755.32 432.318   1
   7  -5  -2 16651.2 1601.16   1
  -7   5   2 16972.7 1431.59   1
   7   5  -2 15432.1 1329.63   1
  -7  -5   2 17488.9 1101.01   1
  -7  -5   3 21544.1 1402.33   1
  -7   5   3 19718.0 1985.82   1
   7  -5  -3 21446.6 1908.04   1
  -7   5   4 6403.16 1084.59   1
   7  -5  -4 5363.67 1301.31   1
  -7   5   5 11401.8 1621.59   1
   7  -5  -5 11531.7 1783.86   1
   7   6   0-23.1867 60.8218   1
  -7   6   0 435.214 667.349   1
   7  -6   0 26.0525 89.3981   1
   7   6   1 13072.1 876.838   1
  -7   6   1 13549.4 1550.42   1
   7  -6  -2 9756.83 1337.36   1
  -7   6   2 11118.7 1304.92   1
  -7  -6   2 11010.8 751.537   1
  -7   6   3 455.520 314.656   1
   7  -6  -3 513.583 346.434   1
  -7  -6   3 373.087 157.082   1
  -7   6   4 67025.7 3838.29   1
   7  -6  -4 61293.7 4289.72   1
  -7   6   5 14220.6 1665.46   1
   7  -6  -5 11241.0 2020.28   1
   7   7   0-50.8178 62.3946   1
  -7   7   0 238.143 165.795   1
   7  -7   0 56.4890 149.406   1
   7  -7   1 124793. 4592.11   1
  -7   7   1 117162. 4503.00   1
   7  -7  -1 108503. 4506.85   1
  -7  -7   2 6841.83 532.778   1
   7  -7  -3-142.263 263.622   1
  -7  -7   3-98.4770 147.002   1
  -7   7   3 259.509 205.566   1
   7  -7  -4 2153.92 738.258   1
  -7   7   4 2139.75 729.976   1
  -7   7   5 46580.9 2943.13   1
   7  -7  -5 33507.3 3366.73   1
   7  -8   0-59.2772 117.941   1
   7  -8  -1 330.352 254.900   1
   7  -8   1 396.718 231.315   1
   7   8   1 277.670 76.4590   1
  -7   8   1 518.048 341.518   1
  -7  -8   2 142182. 2487.45   1
   7  -8  -2 153743. 5511.77   1
  -7   8   2 142248. 5441.85   1
  -7  -8   3 2508.99 403.171   1
  -7   8   3 2201.46 567.720   1
   7  -8  -3 2810.33 744.640   1
  -7   8   4 156276. 6116.07   1
   7  -8  -4 140026. 6098.09   1
  -7   8   5 2768.56 773.541   1
   7  -8  -5 2537.67 914.022   1
  -7   8   6 11143.6 1441.95   1
   7  -9   0 13.4375 176.925   1
   7  -9   1 1495.29 447.080   1
  -7   9   1 1360.79 616.555   1
   7  -9  -1 1350.22 424.298   1
  -7   9   2 6228.97 1114.56   1
   7  -9  -2 4703.66 966.987   1
   7  -9  -3 14396.5 1644.49   1
  -7   9   3 14444.2 1646.08   1
  -7   9   4 7364.17 1108.12   1
   7  -9  -4 5345.83 1328.43   1
   7  -9  -5 1151.80 730.325   1
  -7   9   5 2134.54 787.309   1
  -7   9   6 3534.66 915.038   1
   7 -10   0-87.6459 293.587   1
  -7  10   1 7435.59 1453.65   1
   7 -10  -1 6314.31 1035.90   1
   7 -10   1 6362.93 964.261   1
  -7  10   2 982.907 285.580   1
   7 -10  -2 1535.45 576.614   1
  -7  10   3 942.483 445.829   1
   7 -10  -3 85.4656 207.709   1
  -7  10   4 19570.5 1864.39   1
  -7  10   5 5027.69 1065.78   1
   7 -11   0-53.1976 92.4944   1
   7 -11  -1 63141.9 3603.07   1
  -7  11   1 58238.8 4490.56   1
  -7  11   2 2693.13 807.222   1
   7 -11  -2 2746.19 758.288   1
  -8   0   0 173523. 5737.89   1
   8   0   0 200513. 5087.96   1
   8   0  -1 5366.18 913.962   1
  -8   0   1 5650.25 847.611   1
  -8   0   2 64168.7 2697.97   1
   8   0  -2 65510.6 3004.32   1
  -8   0   3 1338.05 439.669   1
   8   0  -3 1701.80 528.052   1
   8   0  -4 2560.25 684.521   1
  -8   0   4 2953.09 681.502   1
   8  -1   0 92137.5 3565.31   1
   8   1   0 94557.2 3418.61   1
   8  -1  -1 17523.1 1538.23   1
   8   1  -1 12057.5 1344.72   1
  -8  -1   1 16533.2 1474.94   1
  -8   1   1 16554.8 1575.88   1
  -8   1   2 6186.11 813.793   1
  -8  -1   2 5851.84 810.571   1
   8  -1  -2 5792.48 890.999   1
   8   1  -2 5524.67 707.142   1
  -8   1   3 10658.8 1334.55   1
  -8  -1   3 9891.58 1105.68   1
   8  -1  -3 12416.1 1375.31   1
   8   1  -3 10601.7 1178.70   1
  -8   1   4 32833.6 2402.92   1
  -8  -1   4 37367.6 2494.02   1
   8  -1  -4 40423.8 2919.32   1
  -8   1   5 771.855 422.404   1
   8  -1  -5 511.527 464.893   1
   8  -2   0 382037. 7433.61   1
  -8  -2   0 366106. 7495.04   1
  -8   2   0 395148. 8300.18   1
   8   2   0 353134. 6265.78   1
   8   2  -1 122541. 3830.03   1
  -8  -2   1 126249. 3922.50   1
  -8   2   1 118431. 4449.12   1
   8  -2  -1 119797. 4382.48   1
  -8  -2   2 129777. 3704.78   1
  -8   2   2 134738. 3912.45   1
   8  -2  -2 126427. 4049.22   1
   8   2  -2 141793. 4096.07   1
   8  -2  -3 265286. 6569.71   1
   8   2  -3 250522. 6604.79   1
  -8   2   3 272210. 6932.64   1
  -8  -2   3 267405. 5317.55   1
   8  -2  -4-160.564 317.703   1
   8   2  -4 432.093 245.454   1
  -8   2   4 249.562 288.132   1
  -8  -2   4 197.778 653.384   1
  -8   2   5 42827.8 3059.95   1
   8  -2  -5 39264.9 3315.80   1
   8   3   0 34328.2 1593.30   1
   8  -3   0 31830.2 2198.72   1
  -8   3   0 29746.4 2503.19   1
  -8  -3   1 350.331 172.203   1
  -8   3   1 336.690 184.521   1
   8   3  -1 385.349 133.621   1
   8  -3  -1 353.383 234.179   1
   8   3  -2 1514.97 453.306   1
  -8  -3   2 1391.03 314.472   1
   8   3  -3 297.320 251.641   1
   8  -3  -3 270.291 269.867   1
  -8  -3   3 325.558 210.946   1
  -8   3   3 308.860 227.790   1
  -8   3   4 36152.0 2308.40   1
  -8  -3   4 32126.1 2120.90   1
  -8   3   5 4913.59 1023.47   1
   8  -3  -5 4920.85 1106.71   1
   8  -4   0 102574. 3648.76   1
   8   4   0 108390. 2652.24   1
   8  -4  -1 6340.50 1060.72   1
  -8   4   1 7012.93 1091.53   1
   8   4  -1 6402.15 706.631   1
  -8  -4   1 6102.09 758.923   1
  -8  -4   2 62267.9 2163.99   1
   8   4  -2 61743.2 2409.77   1
   8  -4  -2 60089.9 2982.10   1
  -8   4   2 67169.2 2979.64   1
   8  -4  -3 457.724 200.885   1
   8   4  -3 399.540 286.910   1
  -8  -4   3 1045.70 306.872   1
  -8   4   3 1325.18 537.695   1
  -8   4   4 1416.47 535.396   1
   8  -4  -4 1309.05 560.304   1
  -8  -4   4 1256.68 450.635   1
   8  -4  -5 44684.1 3305.80   1
  -8   4   5 45581.2 3200.79   1
   8   5   0 95797.7 2604.85   1
   8  -5   0 100184. 3495.55   1
  -8  -5   1 19452.5 1228.26   1
   8  -5  -1 16337.6 1781.70   1
   8   5   1 17540.7 1226.28   1
   8   5  -1 17749.6 1283.21   1
  -8   5   1 19628.1 1903.93   1
   8  -5  -2 10571.2 1304.41   1
  -8   5   2 11297.2 1348.57   1
  -8  -5   2 12220.1 898.023   1
  -8   5   3 27949.4 2276.76   1
  -8  -5   3 26492.3 1639.48   1
   8  -5  -3 22978.6 2236.98   1
  -8   5   4 25479.7 2404.25   1
  -8  -5   4 31498.1 1938.61   1
   8  -5  -4 27546.9 2571.75   1
  -8   5   5 8976.01 1342.75   1
   8  -5  -5 7013.98 1320.31   1
   8   6   0 154095. 3312.05   1
   8  -6   0 159898. 4487.98   1
   8   6  -1 56632.9 1865.98   1
   8   6   1 58081.2 2143.15   1
  -8   6   1 56313.5 3188.52   1
  -8  -6   1 51034.5 2296.46   1
  -8   6   2 92740.6 4359.52   1
   8  -6  -2 87203.2 3894.37   1
  -8  -6   2 87206.9 2395.53   1
  -8   6   3 141227. 4638.84   1
  -8  -6   3 139244. 3665.10   1
   8  -6  -3 132700. 5460.77   1
   8  -6  -4 1216.40 499.742   1
  -8  -6   4 1097.89 351.209   1
  -8   6   4 1148.27 552.235   1
  -8   6   5 25695.8 2337.26   1
  -8   6   6 38958.7 3211.54   1
   8   7   0 9412.82 675.597   1
  -8   7   0 7551.98 1569.70   1
   8  -7   0 8748.01 1082.10   1
  -8   7   1 157.787 194.984   1
   8  -7  -1-87.7366 241.924   1
   8  -7   1-28.9654 149.526   1
   8   7   1 186.807 143.127   1
   8   7  -1-75.5232 105.960   1
  -8  -7   2 204.260 140.138   1
  -8   7   2 57.6183 196.335   1
   8  -7  -2 135.361 286.627   1
  -8  -7   3 7479.57 802.706   1
   8  -7  -3 6334.38 1126.68   1
  -8   7   3 5748.08 963.741   1
  -8   7   4 18312.3 2163.31   1
  -8  -7   4 20154.3 1545.23   1
   8  -7  -4 14501.9 2067.68   1
  -8   7   5 11841.7 1745.38   1
   8  -7  -5 9475.54 1574.68   1
  -8   7   6 3368.23 851.835   1
   8  -8   0 33356.5 2266.24   1
   8   8   1 3910.64 393.395   1
   8  -8  -1 3662.29 836.047   1
  -8   8   1 3926.35 874.699   1
   8  -8   1 3818.52 835.137   1
   8  -8  -2 25646.8 2283.14   1
  -8   8   2 24569.2 2429.38   1
  -8  -8   2 23457.2 1091.58   1
   8  -8  -3-266.521 495.983   1
  -8   8   3-126.208 221.886   1
  -8  -8   3-10.0978 119.302   1
   8  -8  -4 142.086 167.297   1
  -8   8   4 539.403 214.926   1
  -8   8   5 28618.3 2797.32   1
  -8   8   6 11259.1 1572.03   1
   8  -9   0 60982.8 3674.58   1
   8  -9  -1 8069.23 1170.03   1
  -8   9   1 6639.22 1435.25   1
   8  -9   1 8171.32 1090.56   1
   8  -9  -2 12184.8 1625.02   1
  -8   9   2 12858.8 1683.98   1
  -8   9   3 44638.2 3100.11   1
  -8  -9   3 35686.9 1268.18   1
   8  -9  -4 14668.8 2174.36   1
  -8   9   4 17039.0 1701.26   1
  -8   9   5 14964.8 1979.09   1
   8  -9  -5 10535.3 1892.23   1
   8 -10   0 49749.0 3518.33   1
   8 -10  -1 25700.8 1931.59   1
  -8  10   1 22023.9 2937.19   1
   8 -10   1 22379.5 1861.26   1
   8 -10  -2 23608.3 2330.54   1
  -8  10   2 26560.7 2319.26   1
   8 -10  -3 65773.7 3660.41   1
  -8  10   3 60258.1 3966.22   1
  -8  10   4-20.6661 89.3787   1
   8 -10  -4 568.407 305.971   1
   8 -11   0 1382.71 501.967   1
   8 -11   1 165.083 210.004   1
  -8  11   1 127.727 149.569   1
   8 -11  -1-148.748 210.032   1
   9   0   0-38.1896 93.2397   1
  -9   0   0-16.9044 54.8673   1
   9   0  -1 247764. 6371.54   1
  -9   0   1 234051. 6359.38   1
   9   0  -2 4081.71 737.559   1
  -9   0   2 4153.61 666.655   1
  -9   0   3 23504.6 2075.42   1
   9   0  -3 20349.2 1807.69   1
  -9   0   4 5866.29 892.639   1
   9   0  -4 4747.46 1024.87   1
  -9   0   5 30273.1 2502.23   1
   9   0  -5 24384.2 2686.13   1
   9  -1   0 29.7720 75.9060   1
   9   1   0 134.203 218.032   1
  -9  -1   0-3.45324 232.167   1
  -9  -1   1 52752.9 2825.35   1
   9   1  -1 51004.6 2881.17   1
  -9   1   1 49862.7 2953.13   1
   9  -1  -1 54467.3 3102.13   1
   9  -1  -2 775.435 355.881   1
  -9   1   2 614.659 241.649   1
  -9  -1   2 942.821 424.822   1
   9   1  -2 1210.68 502.150   1
  -9  -1   3 3401.85 742.780   1
   9  -1  -3 2531.67 726.030   1
   9   1  -3 3292.83 692.588   1
  -9   1   3 2572.89 765.750   1
  -9   1   4 63.9886 101.705   1
   9  -1  -4-2.95351 235.191   1
  -9  -1   4 118.315 105.796   1
   9   1  -4 211.319 125.024   1
  -9   1   5 33653.8 2787.08   1
  -9  -1   5 35906.9 2617.16   1
   9  -1  -5 38656.2 3069.39   1
   9  -2   0-204.817 245.499   1
   9   2   0-58.0769 134.648   1
  -9  -2   0 175.758 340.414   1
  -9   2   0-456.827 424.099   1
   9  -2  -1 155526. 4850.97   1
   9   2  -1 163565. 4714.03   1
  -9  -2   1 164202. 4829.28   1
  -9   2   1 162992. 5539.79   1
   9  -2  -2 199047. 5037.05   1
   9   2  -2 188469. 5183.35   1
  -9   2   2 198846. 5077.09   1
  -9  -2   2 191440. 4355.30   1
  -9   2   3 51460.2 3233.59   1
  -9  -2   3 55907.9 2894.65   1
   9  -2  -3 57509.7 3306.78   1
   9   2  -3 49843.6 2619.29   1
  -9   2   4 119999. 4577.50   1
  -9  -2   4 117610. 4271.24   1
   9  -2  -4 114979. 4947.16   1
  -9   2   5 10541.3 1570.21   1
  -9  -2   5 13179.8 1519.83   1
   9  -2  -5 9603.11 1587.64   1
   9  -3   0-79.6743 127.547   1
   9   3   0 55.1441 83.5932   1
  -9   3   0 344.125 370.730   1
   9   3  -1 17907.4 1529.15   1
  -9   3   1 22102.5 2045.41   1
  -9  -3   1 19307.7 1601.80   1
   9  -3  -1 20537.6 1960.74   1
   9  -3  -2 9240.20 1139.69   1
   9   3  -2 7461.42 963.035   1
  -9   3   2 7548.62 1018.79   1
  -9  -3   2 7742.12 835.859   1
   9  -3  -3 3723.30 847.195   1
   9   3  -3 3482.56 769.985   1
  -9  -3   3 3619.15 679.715   1
  -9   3   3 4068.15 833.886   1
  -9   3   4 11004.1 1573.70   1
  -9  -3   4 12537.6 1314.66   1
   9  -3  -4 12296.7 1580.83   1
   9   3  -4 12187.5 1626.60   1
  -9   3   5 34239.6 2652.93   1
   9  -3  -5 37579.3 3042.34   1
  -9   4   0-231.348 393.349   1
   9  -4   0-216.436 98.3586   1
   9   4   0-78.9106 111.742   1
  -9  -4   1 199958. 4425.37   1
   9   4  -1 199852. 3995.05   1
  -9   4   1 189451. 6066.43   1
   9  -4  -2 9552.34 1185.89   1
   9   4  -2 7520.29 954.936   1
  -9  -4   2 6549.74 775.318   1
  -9   4   3 10742.3 1324.47   1
   9   4  -3 10436.9 1239.34   1
  -9  -4   3 11310.6 1240.18   1
   9  -4  -3 12012.5 1595.06   1
   9  -4  -4 4978.43 1000.26   1
  -9   4   4 6083.62 1172.28   1
  -9  -4   4 6434.65 894.718   1
   9  -4  -5 13814.1 2061.71   1
  -9   4   5 15864.4 1683.73   1
  -9   4   6 59436.7 3911.83   1
   9  -5   0 81.3166 151.190   1
   9   5   0-19.2660 109.300   1
  -9   5   0 265.434 360.078   1
   9   5  -1 68188.2 2556.85   1
  -9  -5   1 62063.8 2671.64   1
  -9   5   1 57414.7 3448.49   1
   9   5   1 62064.4 2562.22   1
   9  -5  -1 65648.0 3639.02   1
   9   5  -2 2546.36 514.334   1
  -9   5   2 2210.40 621.925   1
  -9  -5   2 2250.37 466.775   1
   9  -5  -2 2509.19 596.443   1
   9  -5  -3 942.806 420.341   1
  -9   5   3 1037.30 438.982   1
  -9  -5   3 756.738 186.564   1
  -9  -5   4 8772.51 972.980   1
   9  -5  -4 9247.93 1375.83   1
  -9   5   4 6796.11 1434.62   1
  -9   5   5 34008.9 2736.20   1
   9  -5  -5 38478.4 3245.45   1
   9  -5  -6 3378.63 1174.81   1
  -9   5   6 3270.29 896.120   1
   9  -6   0 66.1206 96.7731   1
   9   6   0 79.8159 57.2767   1
   9  -6  -1 73035.3 4237.58   1
   9   6   1 79063.2 2870.15   1
   9   6  -1 83686.8 2569.34   1
  -9  -6   1 78255.6 3192.80   1
  -9   6   1 84711.9 4014.40   1
   9  -6  -2 95266.1 4145.67   1
  -9   6   2 99079.4 4800.95   1
  -9  -6   3 24903.2 1707.00   1
   9  -6  -3 22551.8 2275.55   1
  -9   6   3 23706.2 2007.34   1
  -9   6   4 79850.8 4643.78   1
  -9  -6   4 72333.1 2936.42   1
   9  -6  -4 73542.6 3968.28   1
  -9   6   5 3618.43 974.534   1
   9  -6  -5 3457.50 1043.63   1
  -9   6   6 198.963 77.8595   1
   9  -6  -6 1123.86 604.018   1
   9   7   0 25.5629 102.740   1
   9  -7   0 6.92406 96.5176   1
  -9   7   0-116.259 231.876   1
   9  -7  -1 5338.10 1191.79   1
  -9   7   1 4164.30 946.898   1
   9   7  -1 3909.99 594.201   1
   9   7   1 4857.04 614.768   1
   9  -7  -2 17590.5 1865.48   1
  -9  -7   2 18570.0 1257.66   1
  -9   7   2 16611.8 2059.37   1
   9  -7  -3 7362.43 1330.49   1
  -9   7   3 5579.62 1040.03   1
  -9  -7   3 6185.40 694.040   1
  -9   7   4 19935.9 2059.69   1
  -9  -7   4 20179.8 1321.34   1
   9  -7  -4 19191.4 2048.97   1
  -9   7   5 13733.2 1946.32   1
   9  -7  -5 14869.8 1960.76   1
   9  -7  -6 4007.92 1198.19   1
  -9   7   6 4203.47 989.946   1
   9   8   0-42.3643 83.5092   1
   9  -8   0-138.088 41.8231   1
   9   8   1 74977.1 1904.44   1
   9  -8  -1 69966.1 4087.89   1
  -9   8   1 64572.6 4172.27   1
  -9   8   2 6082.33 1173.96   1
   9  -8  -2 4870.04 1081.86   1
  -9  -8   2 4683.07 630.086   1
   9  -8  -3 3045.83 929.032   1
  -9   8   3 4596.39 1044.60   1
  -9  -8   3 4083.17 502.750   1
  -9  -8   4 1797.60 396.031   1
  -9   8   4 1750.94 580.181   1
   9  -8  -4 1548.09 564.227   1
   9  -8  -5 5695.57 1377.81   1
  -9   8   5 6220.68 1379.06   1
  -9   8   6 26498.1 2829.76   1
   9  -8  -6 22553.8 3301.28   1
   9  -9   0 128.197 214.462   1
  -9   9   1 37617.2 3647.44   1
   9  -9  -1 44843.8 2981.17   1
   9   9   1 38111.5 1081.07   1
   9  -9   1 46380.9 2715.25   1
  -9   9   2 6328.06 1277.14   1
   9  -9  -2 7302.60 1330.80   1
  -9  -9   3 261.084 199.813   1
   9  -9  -3 596.115 737.309   1
   9  -9  -4 7228.76 1741.91   1
  -9   9   4 12075.0 1450.52   1
  -9   9   5 26489.7 2440.08   1
   9  -9  -5 29160.8 2907.71   1
   9 -10  -1 27338.6 2206.78   1
  -9  10   1 27352.4 3057.32   1
   9 -10   1 25935.3 2025.98   1
   9 -10  -2 45156.6 3399.03   1
   9  10   2 34557.7 1079.06   1
   9 -10  -3 12680.9 1944.43   1
  -9  10   3 11462.7 1890.59   1
  10   0   0 950.424 341.550   1
 -10   0   0 1046.36 543.426   1
  10   0  -1 98000.1 4089.42   1
 -10   0   1 93212.4 3971.71   1
 -10   0   2 2920.50 637.268   1
  10   0  -2 3030.80 619.877   1
 -10   0   3 487228. 9247.08   1
  10   0  -3 460552. 9474.23   1
  10   0  -4 1880.74 1301.01   1
 -10   0   4 89.7509 163.095   1
  10   0  -5 121358. 5412.42   1
 -10   0   5 136022. 5278.13   1
 -10  -1   0 45293.6 3155.11   1
 -10   1   0 32198.5 3027.59   1
  10  -1   0 36544.9 2462.78   1
  10   1   0 43799.7 2366.00   1
 -10  -1   1-40.1390 160.124   1
 -10   1   1 216.400 291.239   1
  10  -1  -1-11.6547 217.053   1
  10   1  -1 17.8879 23.4596   1
 -10   1   2 2035.85 560.424   1
 -10  -1   2 1999.22 498.389   1
  10  -1  -2 2118.44 523.803   1
  10   1  -2 1992.51 554.443   1
  10  -1  -3 209.326 138.347   1
  10   1  -3 366.388 201.094   1
 -10  -1   3 251.298 200.821   1
 -10   1   3 379.327 204.547   1
 -10   1   4 30102.1 2525.29   1
 -10  -1   4 33403.7 2355.04   1
  10  -1  -4 30992.2 2523.08   1
  10   1  -4 30331.3 2744.78   1
  10  -1  -5 540.496 364.063   1
 -10   1   5 480.765 331.304   1
 -10  -1   5 76.8187 233.461   1
  10   1  -5 44.9128 189.039   1
  10  -2   0 147.296 141.643   1
  10   2   0 104.697 70.8543   1
 -10  -2   0 177.180 168.242   1
 -10   2   0 51.9918 150.246   1
 -10  -2   1 1574.63 492.078   1
 -10   2   1 2329.42 695.332   1
  10  -2  -1 2410.17 631.375   1
  10   2  -1 2284.59 582.933   1
 -10   2   2 128.805 240.480   1
 -10  -2   2 541.348 285.564   1
  10  -2  -2 495.496 270.132   1
  10   2  -2 428.430 285.845   1
 -10   2   3 40168.1 2550.46   1
 -10  -2   3 43365.7 2756.28   1
  10  -2  -3 41709.0 2969.80   1
  10   2  -3 46127.7 2622.98   1
 -10   2   4 501.314 352.904   1
 -10  -2   4-495.269 392.854   1
  10  -2  -4 121.004 257.083   1
  10   2  -4-10.8348 117.842   1
 -10   2   5 128637. 4722.71   1
 -10  -2   5 123613. 4915.90   1
  10  -2  -6 306.403 376.617   1
 -10   2   6 450.435 202.620   1
  10  -3   0 80548.5 3495.67   1
  10   3   0 78762.8 2781.20   1
 -10  -3   1-28.6981 58.8577   1
 -10   3   1 118.198 181.153   1
  10   3  -1 2.17908 112.721   1
  10  -3  -1-178.810 191.379   1
  10  -3  -2 24187.5 1953.61   1
  10   3  -2 21756.1 1876.63   1
 -10   3   2 25485.9 2367.83   1
 -10  -3   2 22491.1 1790.06   1
 -10   3   3 127.383 223.638   1
 -10  -3   3-83.1693 76.7837   1
  10   3  -3-18.9739 159.433   1
  10  -3  -3-150.901 206.642   1
 -10   3   4 37449.0 3138.63   1
 -10  -3   4 28889.0 2094.51   1
  10  -3  -4 39556.4 2737.48   1
  10   3  -4 34743.2 2567.32   1
 -10   3   5 538.987 291.982   1
  10  -3  -5 738.266 462.359   1
 -10  -3   5 867.408 449.462   1
 -10   3   6 41046.4 3338.06   1
  10  -3  -6 33300.9 3590.72   1
  10  -4   0 1451.23 423.148   1
  10   4   0 1446.42 353.625   1
 -10   4   0 1510.96 693.522   1
  10  -4  -1 87522.0 4450.37   1
  10   4  -1 77978.1 2914.76   1
 -10  -4   1 86756.9 3187.66   1
 -10   4   1 87073.7 4353.62   1
  10   4  -2 1088.79 420.240   1
 -10   4   2 963.512 352.115   1
 -10  -4   2 1276.48 388.996   1
  10  -4  -2 1107.74 426.312   1
  10  -4  -3 291825. 8478.07   1
 -10  -4   3 321354. 6342.69   1
 -10   4   3 317029. 7133.36   1
  10   4  -3 291276. 7167.15   1
 -10  -4   4-112.367 145.519   1
  10  -4  -4-79.7953 251.029   1
 -10   4   4 93.6252 190.927   1
 -10   4   5 105915. 5117.65   1
 -10  -4   5 117561. 4460.94   1
  10  -4  -5 106189. 5946.27   1
 -10   4   6 58.3105 139.841   1
  10  -4  -6 101.489 174.305   1
  10  -5   0 4456.30 822.566   1
  10   5   0 4573.36 584.106   1
 -10   5   0 4643.49 1136.97   1
 -10   5   1 13.1756 34.1862   1
  10   5   1-92.8843 140.501   1
  10   5  -1 82.7911 73.0686   1
 -10  -5   1-41.1811 363.002   1
  10  -5  -1-16.5117 113.105   1
 -10  -5   2 1285.56 383.425   1
 -10   5   2 1741.03 696.560   1
  10  -5  -2 1113.65 476.828   1
  10   5  -2 1683.30 396.951   1
 -10   5   3 529.746 294.803   1
  10   5  -3 735.567 362.872   1
 -10  -5   3 567.273 241.164   1
  10  -5  -3 385.101 119.110   1
 -10   5   4 22534.7 2322.75   1
 -10  -5   4 23362.0 1759.01   1
  10  -5  -4 24571.0 2310.51   1
 -10   5   5 402.321 282.341   1
  10  -5  -5-232.272 269.336   1
 -10  -5   5 227.347 210.761   1
  10  -5  -6 3038.87 1078.30   1
 -10   5   6 3543.61 876.501   1
  10  -6   0 186.372 199.209   1
 -10   6   0 37.9018 242.181   1
  10   6   0-135.895 164.950   1
 -10   6   1 2496.34 772.939   1
  10   6   1 1857.14 487.756   1
  10  -6  -1 1819.03 716.598   1
 -10  -6   1 2254.98 670.277   1
  10   6  -1 2731.47 540.649   1
 -10  -6   2 736.442 278.045   1
 -10   6   2 372.438 261.321   1
  10   6  -2 816.237 342.718   1
  10  -6  -2 888.221 400.273   1
  10  -6  -3 12865.6 1797.06   1
 -10   6   3 12891.3 1562.48   1
 -10  -6   3 14320.9 1100.84   1
 -10  -6   4 258.754 250.222   1
 -10   6   4-553.197 457.748   1
  10  -6  -4-821.849 458.364   1
 -10   6   5 74728.7 4849.76   1
 -10  -6   5 70010.5 3328.23   1
  10  -6  -5 72404.5 4915.13   1
  10  -6  -6 279.297 337.817   1
 -10   6   6 204.866 114.005   1
  10  -7   0 105687. 4101.15   1
 -10   7   0 108208. 6267.72   1
  10   7   0 99577.6 2621.48   1
  10   7   1 96.6495 53.7723   1
  10   7  -1 179.981 122.334   1
 -10   7   1 472.510 417.429   1
  10  -7  -1 20.9878 305.304   1
  10  -7  -2 22171.2 2090.79   1
  10   7  -2 17834.8 1541.10   1
 -10  -7   2 21648.7 1463.17   1
  10  -7  -3-36.5462 311.160   1
 -10   7   3 173.751 236.222   1
 -10  -7   3 497.577 275.540   1
 -10  -7   4 20820.5 1640.30   1
 -10   7   4 18045.7 1846.80   1
 -10  -7   5 811.842 280.506   1
  10  -7  -5 163.702 277.087   1
 -10   7   5 542.752 129.703   1
 -10   7   6 40384.4 3632.80   1
  10  -7  -6 36111.2 3707.68   1
  10  -8   0 700.174 358.197   1
  10   8   0 256.780 27.8345   1
  10   8   1 38161.9 1539.67   1
  10  -8  -1 34560.0 2987.99   1
 -10   8   1 41425.4 3588.80   1
 -10   8   2 368.407 339.522   1
  10  -8  -2 443.777 314.857   1
 -10  -8   2 440.061 74.2483   1
  10  -8  -3 143617. 6261.37   1
 -10  -8   3 146445. 3777.72   1
 -10   8   4-161.953 209.643   1
  10  -8  -4-518.491 406.338   1
 -10  -8   4 38.3432 174.790   1
 -10   8   5 44494.2 3468.50   1
 -10  -8   5 49490.0 2424.26   1
  10   9   0 1162.36 308.397   1
  10  -9   0 1793.29 637.690   1
  10   9   1 106.031 82.8433   1
  10  -9  -1 287.770 350.675   1
 -10   9   1 638.261 549.092   1
 -10   9   2 2891.80 861.599   1
  10  -9  -2 2414.12 741.895   1
  10  -9  -3-358.936 398.054   1
 -10   9   3 205.611 253.850   1
  10  -9  -4 9652.43 1664.99   1
 -10   9   4 13037.1 1746.89   1
  10 -10   0-346.129 484.154   1
  10 -10  -1 244.816 110.320   1
  10  10   1 311.736 172.179   1
 -10  10   1-85.0827 204.237   1
 -10  10   2 56.7850 163.665   1
  10 -10  -2 388.260 371.693   1
  10  10   2 343.196 189.510   1
  11   0   0 106.230 142.402   1
 -11   0   0-430.558 271.778   1
  11   0  -1 194085. 6085.00   1
 -11   0   1 180722. 5811.49   1
 -11   0   2 3214.49 802.902   1
  11   0  -2 3194.31 657.184   1
 -11   0   3 20135.2 1755.34   1
  11   0  -3 23461.1 2215.74   1
  11   0  -4 1208.25 479.245   1
 -11   0   4 1674.58 629.539   1
 -11   0   5 22723.5 2012.93   1
  11   0  -5 20519.0 2262.36   1
 -11   0   6 37856.0 3181.74   1
  11  -1   0 345.177 256.120   1
  11   1   0 4.86744 62.8770   1
 -11   1   0 22.7167 245.847   1
 -11  -1   0 55.8318 174.455   1
  11  -1  -1 44322.7 2794.07   1
  11   1  -1 46860.3 2961.71   1
 -11   1   1 43272.4 2947.89   1
 -11  -1   1 43100.6 2701.64   1
 -11   1   2 943.879 382.651   1
 -11  -1   2 1213.23 497.273   1
  11  -1  -2 1063.00 395.820   1
  11   1  -2 902.297 320.294   1
 -11  -1   3 4990.79 860.512   1
  11   1  -3 4020.75 920.756   1
 -11   1   3 4489.91 1229.50   1
  11  -1  -3 5086.75 1071.44   1
  11   1  -4 1480.70 601.706   1
  11  -1  -4 1636.31 606.418   1
 -11  -1   4 1381.63 582.962   1
 -11   1   4 869.659 555.664   1
 -11   1   5 32883.5 2562.84   1
 -11  -1   5 32297.4 2380.26   1
  11  -1  -5 30620.9 3028.02   1
  11   1  -5 23490.1 2432.23   1
 -11   1   6 715.975 571.251   1
  11  -1  -6 85.1453 152.163   1
 -11  -1   6 805.028 431.208   1
  11  -2   0 12.3507 148.917   1
  11   2   0 50.3329 104.078   1
 -11  -2   0-313.076 409.162   1
 -11   2   0 231.155 371.191   1
  11  -2  -1 120841. 4720.28   1
 -11  -2   1 126661. 4316.16   1
 -11   2   1 117357. 4929.51   1
  11  -2  -2 95694.7 4171.73   1
  11   2  -2 109200. 4049.06   1
 -11   2   2 101178. 4857.21   1
 -11  -2   2 106859. 4458.97   1
 -11  -2   3 24189.5 1816.61   1
  11  -2  -3 26895.9 2414.97   1
  11   2  -3 25859.0 2149.01   1
 -11   2   3 29260.7 2151.48   1
 -11   2   4 70379.1 4312.73   1
 -11  -2   4 68503.2 3628.84   1
  11  -2  -4 72977.6 4002.96   1
  11   2  -4 69031.3 4069.18   1
 -11   2   5 10824.0 1606.83   1
 -11  -2   5 10408.6 1326.26   1
  11   2  -5 8564.33 1663.39   1
  11  -2  -5 10497.3 1788.27   1
  11  -2  -6 1093.23 646.365   1
 -11   2   6 490.907 346.101   1
  11  -3   0-251.270 245.256   1
  11   3   0-93.9536 113.746   1
  11  -3  -1 23054.3 2348.88   1
  11   3  -1 26187.4 1948.06   1
 -11   3   1 23501.1 2230.18   1
 -11  -3   1 25391.0 1878.28   1
  11  -3  -2 9227.95 1358.08   1
  11   3  -2 10174.9 1315.98   1
 -11   3   2 8708.72 1415.23   1
 -11  -3   2 8937.54 1256.72   1
 -11   3   3 3483.14 715.047   1
 -11  -3   3 3293.84 640.180   1
  11   3  -3 3535.92 710.488   1
  11  -3  -3 3758.86 902.818   1
 -11  -3   4 3546.28 790.322   1
  11  -3  -4 3382.28 878.148   1
 -11   3   4 3746.46 1042.35   1
  11   3  -4 3652.96 819.674   1
 -11   3   5 28567.4 2927.20   1
 -11  -3   5 35954.4 2347.95   1
  11  -3  -5 31828.2 3381.63   1
 -11   3   6 1206.55 601.185   1
  11  -3  -6 1552.49 893.288   1
  11  -4   0 2.04565 64.2365   1
  11   4   0-116.306 109.121   1
 -11   4   0 119.222 311.341   1
  11  -4  -1 139369. 5812.31   1
  11   4  -1 157012. 4396.68   1
 -11   4   1 139592. 5398.11   1
 -11  -4   2 5301.29 949.180   1
 -11   4   2 5576.85 1206.42   1
  11  -4  -2 4559.16 944.249   1
  11   4  -2 5287.36 971.175   1
  11  -4  -3 16718.8 2053.20   1
  11   4  -3 16034.7 1643.78   1
 -11   4   3 16325.4 1718.63   1
 -11  -4   3 14992.7 1306.08   1
  11  -4  -4 2327.03 761.214   1
 -11   4   4 2725.51 791.541   1
  11   4  -4 2173.97 700.822   1
 -11  -4   4 3460.21 758.158   1
 -11   4   5 15505.5 2238.56   1
 -11  -4   5 16336.8 1546.95   1
  11  -4  -5 14133.2 2588.84   1
 -11   4   6 26123.5 2590.56   1
  11  -4  -6 22454.2 2731.97   1
  11  -5   0-57.7880 86.5452   1
  11   5   0-575.847 1151.30   1
 -11   5   0-371.972 593.894   1
  11  -5  -1 46056.7 3389.37   1
  11   5  -1 48966.1 2330.73   1
 -11   5   1 42476.4 3141.13   1
  11   5   1 50646.6 2601.69   1
 -11  -5   2 1286.77 386.555   1
 -11   5   2 1619.11 744.839   1
  11  -5  -2 1618.58 590.830   1
  11   5  -2 1714.36 457.815   1
 -11   5   3 2560.48 741.327   1
 -11  -5   3 2561.25 516.988   1
  11   5  -3 1806.00 543.758   1
  11  -5  -3 2665.49 761.748   1
 -11   5   4 13325.6 1651.99   1
 -11  -5   4 12541.9 1508.88   1
  11  -5  -4 12840.5 1803.62   1
 -11  -5   5 29981.8 1956.45   1
  11  -5  -5 25610.1 3040.06   1
 -11   5   6 4102.51 1070.69   1
  11  -5  -6 2693.09 939.075   1
  11  -6   0-82.0956 82.4453   1
 -11   6   0 434.213 517.260   1
  11   6   0 10.2306 139.617   1
  11   6  -1 64886.6 2750.21   1
 -11   6   1 66910.9 3952.55   1
  11   6   1 67481.9 2885.57   1
  11  -6  -2 59990.2 3346.12   1
  11   6  -2 63133.5 2748.74   1
 -11  -6   2 59148.6 2755.90   1
 -11   6   2 64501.4 4289.01   1
  11  -6  -3 15517.8 2046.97   1
  11   6  -3 9678.64 1360.22   1
 -11   6   3 13877.9 1873.46   1
 -11  -6   3 14302.4 1157.80   1
 -11  -6   4 54934.0 2956.10   1
  11  -6  -4 50088.2 3854.39   1
 -11   6   4 51319.4 3347.98   1
 -11  -6   5 6316.72 893.731   1
  11  -6  -5 4478.74 1243.22   1
 -11   6   5 5930.16 1348.14   1
 -11   6   6 248.745 461.699   1
  11  -6  -6 2974.08 1143.52   1
  11  -7   0 1111.05 536.184   1
 -11   7   0 591.063 743.416   1
  11  -7  -1 9804.65 1562.60   1
  11   7  -1 9579.48 975.867   1
  11   7   1 9783.91 878.356   1
 -11   7   1 8110.33 1531.22   1
  11  -7  -2 19048.3 1959.43   1
  11   7  -2 15533.0 1363.56   1
 -11  -7   2 17684.3 1363.21   1
 -11   7   2 17745.1 2244.89   1
 -11   7   3 4062.04 1123.72   1
 -11  -7   3 5323.55 789.451   1
  11  -7  -3 4431.67 1119.19   1
 -11  -7   4 15069.9 1378.17   1
  11  -7  -4 11581.5 1844.26   1
 -11   7   4 13106.7 1648.40   1
 -11   7   5 12652.0 1871.35   1
 -11  -7   5 13765.5 1370.96   1
  11  -7  -5 11564.7 2280.66   1
 -11   7   6 3433.02 1196.41   1
  11   8   0 99.9943 37.4729   1
  11  -8   0 5.10085 171.345   1
  11   8   1 51497.4 2060.53   1
  11  -8  -1 58638.7 3802.72   1
  11   8  -1 50118.5 2422.29   1
 -11   8   1 51648.6 4467.85   1
 -11   8   2 3883.80 938.960   1
  11  -8  -2 3934.95 965.071   1
 -11  -8   2 3666.59 697.061   1
 -11   8   3 8363.50 1577.44   1
 -11  -8   3 6622.45 888.133   1
  11  -8  -3 6881.85 1346.03   1
 -11   8   4 760.925 371.097   1
 -11  -8   4 1118.13 313.635   1
  11  -8  -4 1114.04 573.446   1
 -11  -8   5 6611.20 1013.76   1
 -11   8   5 6462.25 1238.20   1
  11   9   0-9.92363 28.9634   1
  11  -9   0-136.070 416.714   1
  11   9   1 24865.5 1394.37   1
  11  -9  -1 27697.4 2666.62   1
 -11   9   1 30494.1 3358.30   1
 -11   9   2 5013.12 1172.98   1
  11  -9  -2 4970.38 1095.73   1
  11  -9  -3 266.542 196.754   1
 -11   9   3-243.780 468.550   1
 -12   0   0 86338.3 5210.45   1
  12   0   0 72286.4 3278.62   1
 -12   0   1 201.283 201.334   1
  12   0  -1-121.273 232.408   1
  12   0  -2 56070.5 3013.75   1
 -12   0   2 58904.3 3582.49   1
 -12   0   3 1583.06 495.334   1
  12   0  -3 1283.35 528.989   1
  12   0  -4 6512.04 1105.72   1
 -12   0   4 5734.88 1216.66   1
 -12   0   5 41892.7 3346.49   1
  12   0  -5 42014.6 3645.11   1
 -12   0   6 15265.1 1832.13   1
  12   0  -6 12618.5 2284.37   1
 -12  -1   0 52051.7 3935.32   1
 -12   1   0 60658.2 4352.46   1
  12  -1   0 62274.9 3117.34   1
  12   1   0 65748.8 3008.77   1
 -12  -1   1 952.658 417.876   1
 -12   1   1 1229.41 495.023   1
  12  -1  -1 1066.95 452.407   1
  12   1  -1 1119.98 453.596   1
 -12  -1   2 1957.47 644.144   1
 -12   1   2 2049.35 675.758   1
  12  -1  -2 1470.76 487.464   1
  12   1  -2 1554.53 481.452   1
  12   1  -3 4350.58 921.041   1
 -12   1   3 3791.26 790.018   1
 -12  -1   3 3952.52 762.639   1
  12  -1  -3 3205.69 656.202   1
 -12   1   4 24732.3 2233.72   1
 -12  -1   4 25038.0 2349.28   1
  12  -1  -4 22117.6 2301.17   1
  12   1  -4 21395.0 2116.91   1
 -12   1   5 227.092 99.3530   1
  12   1  -5-154.559 271.117   1
 -12  -1   5 57.0017 206.184   1
  12  -1  -5 147.612 216.059   1
 -12   1   6 15954.1 1840.57   1
 -12  -1   6 15007.3 1819.74   1
  12  -1  -6 14439.7 2199.95   1
 -12   2   0 163763. 7202.65   1
  12  -2   0 154618. 4958.22   1
  12   2   0 150514. 4463.70   1
  12  -2  -1 49964.8 3501.21   1
  12   2  -1 41608.9 2888.50   1
 -12  -2   1 47306.3 2859.42   1
 -12   2   1 52756.5 3286.12   1
  12  -2  -2 45839.9 2975.25   1
  12   2  -2 58368.4 3307.88   1
 -12  -2   2 63784.2 3679.69   1
 -12   2   2 48051.3 3481.98   1
  12  -2  -3 139237. 5824.15   1
  12   2  -3 142982. 5143.30   1
 -12   2   3 148414. 5189.22   1
 -12  -2   3 136794. 4368.78   1
  12   2  -4 2791.99 832.121   1
  12  -2  -4 3459.71 979.210   1
 -12   2   4 2828.86 798.066   1
 -12  -2   4 2962.04 839.571   1
 -12   2   5 37143.0 3207.24   1
 -12  -2   5 31592.7 2730.81   1
  12  -2  -5 33843.1 3519.18   1
  12   2  -5 28052.9 2703.28   1
 -12   2   6 33722.7 2913.33   1
 -12  -2   6 35366.3 2795.64   1
 -12   3   0 17285.6 2470.17   1
  12  -3   0 20455.6 1855.27   1
  12   3   0 19775.2 1530.08   1
 -12   3   1 592.477 347.520   1
  12   3  -1-13.3739 106.604   1
  12  -3  -1 180.368 329.080   1
 -12  -3   1 30.0156 56.3020   1
 -12  -3   2 231.092 220.284   1
 -12   3   2 133.387 238.298   1
  12  -3  -2 390.835 373.976   1
 -12   3   3 71.9601 211.167   1
 -12  -3   3 233.974 230.165   1
  12   3  -3-63.5506 224.205   1
  12  -3  -3 385.721 409.398   1
 -12   3   4 22699.3 2181.96   1
 -12  -3   4 27162.7 2319.85   1
  12  -3  -4 25729.2 2583.64   1
  12   3  -4 24504.6 2401.62   1
  12   3  -5 1373.96 611.350   1
 -12  -3   5 1794.40 550.093   1
  12  -3  -5 2120.75 825.931   1
 -12   3   5-546.937 2351.29   1
 -12   3   6 6003.42 1326.42   1
  12  -3  -6 6107.97 1475.18   1
 -12  -3   6 6870.57 1142.83   1
  12   4   0 51970.9 2461.31   1
 -12   4   0 51162.7 4363.92   1
  12  -4   0 47580.8 2903.73   1
  12   4  -1 774.835 305.649   1
  12  -4  -1 677.372 403.495   1
 -12  -4   1 678.882 340.790   1
  12  -4  -2 50710.5 3239.25   1
  12   4  -2 41441.7 2705.69   1
 -12  -4   2 46931.0 2929.05   1
 -12   4   2 41619.3 3818.17   1
 -12   4   3 2118.57 695.140   1
 -12  -4   3 1976.79 521.869   1
  12  -4  -3 1803.79 683.806   1
  12   4  -3 1986.20 567.551   1
  12   4  -4 4376.92 939.514   1
  12  -4  -4 4465.44 1107.00   1
 -12   4   4 4510.45 917.863   1
 -12  -4   4 4729.35 838.940   1
 -12   4   5 32436.6 3269.81   1
 -12  -4   5 33357.6 2557.23   1
  12  -4  -5 30779.2 3205.40   1
 -12   4   6 11128.1 1948.32   1
 -12  -4   6 11865.5 1452.05   1
  12  -4  -6 13388.3 2139.48   1
  12   5   0 79443.8 3208.26   1
  12  -5   0 77254.6 3701.37   1
  12   5   1 2365.78 250.818   1
  12   5  -1 3621.22 620.391   1
  12  -5  -1 3122.72 872.496   1
 -12  -5   1 3293.50 783.426   1
 -12   5   1 3210.57 893.607   1
 -12  -5   2 5546.50 962.351   1
 -12   5   2 6495.27 1329.11   1
  12   5  -2 4326.68 789.148   1
  12  -5  -2 5884.65 1148.83   1
  12  -5  -3 11382.4 1882.83   1
  12   5  -3 12622.2 1559.13   1
 -12   5   3 14387.3 1975.12   1
 -12  -5   3 13497.0 1389.45   1
 -12  -5   4 16702.6 1621.72   1
  12  -5  -4 17226.5 2155.63   1
  12   5  -4 13970.0 1789.59   1
 -12   5   4 16783.4 1856.19   1
  12  -5  -5 2585.96 992.816   1
 -12  -5   5 3734.16 812.994   1
 -12   5   5 3983.29 1067.84   1
 -12   5   6 21355.1 2651.90   1
 -12  -5   6 18397.1 1947.15   1
  12   6   0 72915.8 3391.48   1
 -12   6   0 84026.6 5938.13   1
  12  -6   0 78270.6 3812.65   1
  12  -6  -1 16802.7 2408.74   1
  12   6  -1 22801.4 1810.73   1
 -12   6   1 21344.8 2511.40   1
  12   6   1 23018.5 1642.38   1
  12  -6  -2 31200.2 2509.08   1
  12   6  -2 31149.1 1921.92   1
 -12  -6   2 27957.3 1985.38   1
 -12   6   2 28701.5 2910.79   1
  12   6  -3 99126.2 3921.27   1
  12  -6  -3 97194.3 5285.96   1
 -12   6   3 91610.6 5355.62   1
 -12  -6   3 98372.7 4033.19   1
  12  -6  -4 2656.05 922.395   1
 -12   6   4 1933.39 611.514   1
 -12  -6   4 2438.72 564.322   1
 -12   6   5 19041.1 2294.73   1
 -12  -6   5 18698.2 1811.88   1
  12  -6  -5 19675.2 2725.10   1
 -12  -6   6 23153.5 1928.58   1
  12   7   0 6001.64 776.258   1
  12  -7   0 4757.36 965.943   1
  12   7  -1 765.024 321.394   1
  12   7   1 518.532 226.369   1
 -12   7   1 1216.13 684.265   1
  12  -7  -1 847.963 479.611   1
 -12   7   2 1819.26 734.925   1
  12  -7  -2 1691.90 691.194   1
 -12  -7   2 2083.44 774.873   1
 -12  -7   3 3059.99 687.371   1
 -12   7   3 3008.53 949.176   1
  12  -7  -3 2898.50 912.192   1
  12  -7  -4 13998.4 2016.92   1
 -12   7   4 10836.7 1613.02   1
 -12  -7   4 12501.2 1134.56   1
 -12   7   5 5744.75 1138.02   1
 -12  -7   5 6916.87 1098.44   1
  12  -8   0 19270.8 2095.85   1
  12   8   0 21146.2 1374.07   1
  12  -8  -1 1306.56 431.004   1
  12   8   1 1100.49 317.658   1
  12   8  -1 1107.00 337.044   1
 -12   8   1 1032.94 637.561   1
  12  -8  -2 20154.7 2157.98   1
 -12  -8   2 20054.7 1910.45   1
 -12   8   2 20009.0 2224.76   1
  12   8  -2 15143.9 1509.55   1
 -12  -8   3 526.068 290.609   1
 -12   8   3 165.855 184.770   1
  12  -8  -3 585.900 455.995   1
 -12   8   4 2438.30 832.183   1
 -12  -8   4 3071.81 602.729   1
  12  -9   0 52796.8 3625.18   1
  12   9   0 39943.9 1750.34   1
  12   9   1 2122.06 463.222   1
  12  -9  -1 1687.71 667.951   1
  12   9  -1 1648.18 406.978   1
 -12   9   1 2637.43 1039.37   1
  13   0   0-112.618 231.728   1
 -13   0   0 439.185 402.598   1
  13   0  -1-71.0398 177.298   1
 -13   0   1 208.027 106.091   1
  13   0  -2 184364. 5722.91   1
 -13   0   2 170984. 6766.69   1
 -13   0   3 864.819 409.183   1
  13   0  -3 901.732 288.276   1
 -13   0   4 167678. 5597.71   1
  13   0  -4 170679. 6350.96   1
  13   0  -5 4472.72 1247.07   1
 -13   0   5 3017.53 201.038   1
 -13   0   6 12340.0 1843.70   1
  13   0  -6 12725.5 2010.67   1
  13  -1   0 57.3029 128.858   1
  13   1   0 1.95771 140.805   1
 -13   1   0 451.818 185.034   1
  13  -1  -1 15624.3 1876.72   1
  13   1  -1 13038.5 1842.97   1
 -13  -1   1 14629.4 1769.35   1
 -13   1   1 13747.2 1720.64   1
 -13  -1   2 5135.91 1106.28   1
 -13   1   2 4651.31 1139.63   1
  13  -1  -2 4929.51 990.460   1
  13   1  -2 5149.15 888.832   1
 -13   1   3 2299.64 703.813   1
 -13  -1   3 2086.65 587.275   1
  13  -1  -3 2721.99 826.809   1
  13   1  -3 1837.14 596.982   1
 -13   1   4 2062.26 727.530   1
 -13  -1   4 1910.82 587.249   1
  13   1  -4 2069.85 595.881   1
 -13   1   5 13225.2 2069.97   1
 -13  -1   5 14869.1 2184.21   1
  13  -1  -5 12338.4 2097.80   1
 -13   1   6 718.479 293.577   1
 -13  -1   6 1110.06 587.503   1
  13  -1  -6 1159.31 619.084   1
  13   1  -6 207.539 409.828   1
  13  -2   0 31.2031 72.1090   1
  13   2   0-30.3598 164.309   1
 -13   2   0 132.363 570.378   1
  13  -2  -1 21394.8 2324.07   1
  13   2  -1 19161.7 2083.03   1
 -13  -2   1 18408.8 2129.12   1
 -13   2   1 19622.5 2129.84   1
 -13  -2   2 5963.19 1166.60   1
 -13   2   2 6324.97 1342.20   1
  13  -2  -2 6267.09 1182.71   1
  13   2  -2 5131.27 998.781   1
  13   2  -3 265.458 119.164   1
 -13   2   3-189.508 165.408   1
 -13  -2   3 121.217 56.0906   1
  13  -2  -3 40.5480 296.876   1
 -13  -2   4 60427.1 3313.76   1
  13  -2  -4 64431.0 4061.31   1
  13   2  -4 70061.3 3967.97   1
 -13   2   4 59499.4 3469.11   1
  13  -2  -5 10465.7 1843.65   1
 -13   2   5 12004.3 1956.11   1
 -13  -2   5 14481.3 1909.47   1
  13   2  -5 11667.5 1715.61   1
 -13   2   6 66832.2 4639.02   1
 -13  -2   6 68940.7 3951.59   1
  13  -2  -6 75624.8 5075.88   1
 -13   2   7 5984.48 1364.75   1
  13  -3   0-15.7475 219.916   1
  13   3   0-21.2133 104.483   1
 -13   3   0 374.063 523.315   1
  13  -3  -1 40011.6 3220.65   1
  13   3  -1 39412.3 2781.67   1
 -13  -3   1 33950.1 2921.12   1
 -13   3   1 37152.6 2988.88   1
 -13  -3   2 2107.47 610.670   1
 -13   3   2 1935.58 693.273   1
  13  -3  -2 1242.39 598.182   1
  13   3  -2 1714.16 524.108   1
 -13   3   3 181.262 276.168   1
 -13  -3   3-302.950 305.042   1
  13   3  -3-34.4900 115.391   1
  13  -3  -3 52.5927 211.799   1
  13  -3  -4 886.924 488.354   1
  13   3  -4 858.112 406.123   1
 -13   3   4 1198.65 476.286   1
 -13  -3   4 1009.40 397.685   1
 -13   3   5 30187.9 2866.79   1
 -13  -3   5 33212.7 2875.13   1
  13  -3  -5 25640.2 2856.58   1
  13   3  -5 24895.2 2582.12   1
 -13   3   6 3206.21 903.681   1
 -13  -3   6 2479.43 739.173   1
  13  -4   0-319.811 242.780   1
  13   4   0 76.6636 76.8051   1
  13   4  -1 54.4308 96.2567   1
  13  -4  -1 62.0931 238.289   1
 -13   4   1 250.711 531.923   1
  13  -4  -2 146390. 5903.81   1
 -13  -4   2 144131. 5334.61   1
 -13   4   2 156086. 6709.97   1
 -13   4   3 1294.73 507.311   1
 -13  -4   3 1370.50 506.088   1
  13   4  -3 1839.06 572.897   1
  13  -4  -3 1178.41 425.269   1
 -13  -4   4 120965. 4296.24   1
  13  -4  -4 136479. 6166.02   1
  13   4  -4 122713. 5377.86   1
 -13   4   4 123410. 5207.03   1
 -13   4   5 1946.39 756.985   1
  13  -4  -5 1846.74 750.066   1
 -13  -4   5 1265.78 607.102   1
 -13   4   6 12533.1 2175.93   1
 -13  -4   6 12814.8 1554.82   1
  13  -5   0 76.5649 274.035   1
  13   5   0-21.9329 92.0819   1
 -13   5   0-135.249 300.371   1
  13   5   1 665.525 143.237   1
  13   5  -1 869.719 324.201   1
 -13  -5   1 857.105 516.471   1
  13  -5  -1 704.450 351.728   1
 -13   5   1 728.948 493.345   1
 -13  -5   2 5769.17 940.507   1
 -13   5   2 6806.61 1430.43   1
  13  -5  -2 4818.41 1096.43   1
  13   5  -2 7105.81 1122.49   1
 -13   5   3 3444.63 1045.38   1
 -13  -5   3 4586.47 911.123   1
  13  -5  -3 4580.95 1193.40   1
  13   5  -3 3866.76 799.783   1
  13  -5  -4 3685.33 1022.67   1
 -13   5   4 3566.27 939.150   1
 -13  -5   4 3246.25 662.026   1
  13   5  -4 2474.13 722.844   1
 -13   5   5 5645.33 1159.66   1
 -13  -5   5 4606.08 969.361   1
 -13  -5   6 332.841 251.488   1
  13  -6   0 9.38716 138.882   1
  13   6   0-128.693 175.942   1
  13   6  -1 13617.7 1382.07   1
  13  -6  -1 8291.02 1670.22   1
  13   6   1 9920.50 1108.22   1
 -13   6   1 11246.8 1965.46   1
 -13   6   2 2349.18 798.809   1
  13  -6  -2 2643.61 758.609   1
  13   6  -2 4266.99 880.594   1
 -13  -6   2 2713.44 714.808   1
 -13  -6   3 265.809 251.305   1
 -13   6   3 401.763 330.434   1
  13  -6  -3 45.4267 317.602   1
  13  -6  -4 29264.6 3119.57   1
 -13   6   4 30110.9 2838.67   1
 -13  -6   4 31464.7 1981.78   1
  13   7   0-58.7022 69.4416   1
  13  -7   0 143.267 258.545   1
  13  -7  -1 48914.0 3871.71   1
  13   7  -1 50640.9 2634.93   1
  13   7   1 45560.5 2144.56   1
 -13   7   2 333.353 357.550   1
 -13  -7   2 933.392 504.364   1
  13   7  -2 995.240 384.752   1
 -13  -7   3-127.693 131.566   1
 -13   7   3-343.710 402.766   1
 -13   7   4 198.526 445.438   1
 -13  -7   4-199.642 223.414   1
  13   8   0-92.9976 101.468   1
  13  -8   0 483.559 441.902   1
  13   8  -1 200.053 107.808   1
  13   8   1 201.534 134.083   1
 -13   8   1 25.1337 473.097   1
 -13   8   2 96145.9 5637.10   1
  14   0   0 162126. 5236.10   1
  14   0  -1 1331.72 531.200   1
 -14   0   1 1095.71 490.333   1
  14   0  -2 66324.0 3635.33   1
 -14   0   2 66031.5 4159.09   1
 -14   0   3 5303.76 1161.03   1
  14   0  -3 5933.56 1382.47   1
  14   0  -4 7850.17 1416.01   1
 -14   0   4 7239.67 1203.66   1
  14   0  -5 4808.31 1260.37   1
 -14   0   5 6055.59 1218.74   1
 -14   0   6 60466.9 4273.25   1
  14   0  -6 46090.9 4085.05   1
 -14   0   7 21246.0 2434.38   1
 -14   1   0 14679.5 2529.02   1
  14  -1   0 16719.0 1680.64   1
  14   1   0 17192.1 1649.51   1
  14  -1  -1 2433.66 807.687   1
  14   1  -1 1822.29 597.180   1
 -14  -1   1 2735.97 920.841   1
 -14   1   1 2361.88 832.552   1
 -14  -1   2 1355.15 601.595   1
 -14   1   2 1108.09 613.637   1
  14  -1  -2 1294.26 568.688   1
  14   1  -2 1240.17 431.445   1
 -14   1   3 3743.33 1039.78   1
 -14  -1   3 3880.92 1015.42   1
  14  -1  -3 4411.21 1097.76   1
  14   1  -3 3717.24 948.730   1
  14  -1  -4 8922.06 1490.02   1
  14   1  -4 9853.40 1497.15   1
 -14   1   4 9480.78 1399.41   1
 -14  -1   4 9387.84 1316.88   1
  14  -1  -5 706.968 527.855   1
  14   1  -5 668.709 451.332   1
 -14   1   5 505.420 390.256   1
 -14  -1   5 607.951 451.804   1
 -14   1   6 10659.0 1925.84   1
 -14  -1   6 10667.6 1809.21   1
  14  -1  -6 11980.0 2433.54   1
  14   1  -6 8697.86 1742.56   1
 -14  -1   7 7721.25 1419.73   1
 -14   2   0 52005.2 4771.86   1
  14  -2   0 57544.7 3265.30   1
  14   2   0 57119.4 2915.13   1
  14  -2  -1 10951.5 1744.51   1
  14   2  -1 13198.9 1710.39   1
 -14   2   1 9266.56 1747.97   1
 -14  -2   1 9189.14 1590.22   1
  14  -2  -2 47994.8 3441.51   1
  14   2  -2 45753.2 2875.82   1
 -14  -2   2 46792.1 3234.28   1
 -14   2   2 46649.2 3677.87   1
  14  -2  -3 45046.2 3480.34   1
  14   2  -3 46648.7 3219.19   1
 -14   2   3 42147.5 3602.49   1
 -14  -2   3 44345.9 3221.68   1
  14  -2  -4 6318.87 1309.02   1
 -14   2   4 5836.85 1127.29   1
 -14  -2   4 6066.28 999.240   1
  14   2  -4 6185.81 1108.73   1
 -14   2   5 3731.21 898.111   1
 -14  -2   5 4449.27 1154.95   1
  14   2  -5 3804.57 1086.33   1
  14  -2  -5 4711.34 1211.41   1
 -14  -2   6 11366.7 1718.01   1
  14   2  -6 8867.64 1867.93   1
 -14   2   6 10212.8 1944.72   1
  14   3   0 10229.9 1253.99   1
 -14   3   0 10416.7 2118.37   1
  14  -3   0 10081.0 1398.99   1
  14   3  -1 4652.70 977.211   1
  14  -3  -1 3629.35 732.682   1
 -14  -3   1 2947.39 1016.21   1
 -14   3   1 5771.80 1457.27   1
 -14  -3   2 825.216 484.682   1
 -14   3   2 1066.56 585.568   1
  14  -3  -2 915.330 472.684   1
  14   3  -2 852.435 367.241   1
  14  -3  -3 20835.4 2515.39   1
  14   3  -3 23398.8 2181.99   1
 -14   3   3 17983.5 2480.36   1
 -14  -3   3 20569.9 2325.28   1
  14  -3  -4 7191.45 1557.96   1
  14   3  -4 8625.00 1458.93   1
 -14   3   4 9229.92 1431.61   1
 -14  -3   4 8660.56 1187.68   1
  14   3  -5 1403.14 628.019   1
 -14   3   5 1154.06 585.961   1
 -14  -3   5 1455.93 541.823   1
 -14  -3   6 7370.19 1349.16   1
  14   4   0 147155. 4959.07   1
 -14   4   0 128540. 7861.27   1
  14  -4   0 139119. 5232.04   1
  14   4  -1 1586.43 556.644   1
  14  -4  -1 1464.32 660.104   1
 -14  -4   1 1242.04 510.351   1
 -14   4   1 789.843 369.097   1
  14  -4  -2 45860.9 3503.46   1
  14   4  -2 42148.5 3070.78   1
 -14  -4   2 44993.2 2935.67   1
 -14   4   2 46460.4 3817.34   1
 -14  -4   3 3555.51 873.470   1
 -14   4   3 3885.49 1080.73   1
  14   4  -3 3048.39 775.143   1
  14  -4  -3 3520.14 1049.71   1
  14  -4  -4 4362.20 1473.97   1
 -14   4   4 3959.40 995.693   1
 -14  -4   4 4565.13 888.410   1
  14   4  -4 4633.39 1082.84   1
  14   4  -5 3281.68 1077.06   1
 -14   4   5 3520.82 958.538   1
 -14  -4   6 49713.1 3598.53   1
  14   5   0 17460.9 1843.88   1
  14  -5   0 15293.7 1733.48   1
  14   5   1 215.487 198.113   1
  14   5  -1 510.685 280.333   1
  14  -5  -1 160.425 272.779   1
 -14   5   1 59.8600 263.595   1
 -14   5   2 1980.92 820.299   1
  14  -5  -2 1304.43 550.492   1
 -14  -5   2 1140.63 490.169   1
  14   5  -2 1445.63 491.768   1
 -14  -5   3 219.904 126.447   1
 -14   5   3 176.773 260.799   1
  14   5  -3 269.251 222.005   1
  14   5  -4 7011.66 1220.28   1
 -14   5   4 7135.29 1357.32   1
 -14  -5   4 7765.79 1084.55   1
 -14  -5   5 2472.44 1064.82   1
  14  -6   0 34218.0 2800.88   1
  14   6   0 41370.2 2695.70   1
  14   6  -1 6729.05 1026.75   1
  14  -6  -1 6882.01 1577.85   1
 -14   6   1 5500.42 1627.52   1
  14   6   1 5978.39 844.548   1
  14  -6  -2 19589.7 2326.26   1
  14   6  -2 22879.3 1942.25   1
 -14  -6   2 23554.8 2113.96   1
 -14   6   2 22835.4 2513.41   1
  14   6  -3 30022.4 2535.12   1
 -14  -6   3 35645.6 2586.19   1
 -14   6   3 29829.4 3381.91   1
 -14  -6   4 5815.83 957.663   1
  14   6  -4 4493.93 971.341   1
  14   7   0 5683.15 909.264   1
  14   7  -1 10695.3 1252.22   1
 -14   7   1 6253.96 1880.86   1
  14   7   1 7898.98 1006.07   1
 -14   7   2 1316.44 710.723   1
 -14  -7   2 1452.59 550.018   1
  14   7  -3 23793.8 2153.85   1
 -14  -7   3 23327.5 2032.94   1
  15   0   0 104.736 161.193   1
  15   0  -1 10909.9 1848.20   1
 -15   0   1 9493.63 1763.80   1
 -15   0   2 2476.25 649.410   1
  15   0  -2 3122.61 785.038   1
  15   0  -3 8676.08 1556.32   1
 -15   0   3 10498.0 1728.27   1
  15   0  -4 26844.8 2636.70   1
 -15   0   4 24733.2 2328.33   1
  15   0  -5 835.261 613.716   1
 -15   0   5 833.593 406.631   1
 -15   0   6 32800.7 3443.97   1
  15  -1   0-202.797 163.300   1
  15   1   0-23.9231 133.379   1
  15  -1  -1 12293.1 1911.11   1
 -15   1   1 12728.3 2137.24   1
  15   1  -1 8541.29 1590.30   1
 -15  -1   1 10708.4 1967.93   1
  15  -1  -2 17725.6 1990.29   1
  15   1  -2 19115.1 1848.16   1
 -15  -1   2 15695.7 2056.18   1
 -15   1   2 13467.0 1973.12   1
 -15  -1   3-131.473 220.111   1
 -15   1   3 309.210 312.059   1
  15  -1  -3-111.926 209.119   1
  15   1  -3 167.053 277.361   1
  15  -1  -4 2846.11 904.569   1
 -15   1   4 2322.01 728.127   1
 -15  -1   4 2219.73 642.376   1
  15   1  -4 2589.48 811.245   1
 -15   1   5 10904.4 1635.17   1
 -15  -1   5 11413.4 1558.70   1
  15   1  -5 9319.72 1941.02   1
  15  -1  -5 15327.7 2360.04   1
  15   1  -6 5223.18 1776.49   1
 -15  -1   6 2493.03 1049.76   1
  15  -2   0-7.11786 115.041   1
  15   2   0 29.5382 157.299   1
  15  -2  -1 80425.3 5018.33   1
  15   2  -1 79655.6 4450.01   1
 -15   2   1 76736.4 5151.22   1
  15  -2  -2 72089.7 4286.74   1
  15   2  -2 68427.1 3808.38   1
 -15  -2   2 65304.4 3944.14   1
 -15   2   2 62953.2 4389.81   1
  15   2  -3 1671.52 640.933   1
 -15  -2   3 1791.10 654.226   1
 -15   2   3 1711.31 729.189   1
  15  -2  -3 1580.33 689.129   1
  15   2  -4 71852.1 4005.63   1
 -15   2   4 65272.1 4165.80   1
 -15  -2   4 65711.5 3657.33   1
 -15  -2   5 15790.7 1813.66   1
  15   2  -5 15879.1 2312.03   1
 -15   2   5 15184.1 1917.21   1
  15   2  -6 5201.23 1421.56   1
 -15  -2   6 5503.85 1330.97   1
  15  -3   0-6.91203 164.045   1
  15   3   0-36.7168 68.5624   1
  15   3  -1 1701.01 645.147   1
  15  -3  -1 1075.82 498.325   1
 -15  -3   1 1662.52 789.720   1
 -15   3   1 1433.70 835.340   1
 -15  -3   2 6381.87 1167.41   1
 -15   3   2 7537.38 1616.63   1
  15  -3  -2 6677.55 1341.20   1
  15   3  -2 6154.78 1098.69   1
  15   3  -3 823.855 465.681   1
 -15  -3   3 937.029 443.371   1
 -15   3   3 928.528 615.611   1
  15  -3  -3 789.371 612.323   1
 -15   3   4 690.459 375.737   1
 -15  -3   4 361.406 299.649   1
  15   3  -4 310.346 159.479   1
 -15  -3   5 6632.54 1118.97   1
  15   3  -5 6307.49 1315.94   1
  15  -4   0-26.6914 39.0451   1
  15   4   0 132.010 240.653   1
  15   4  -1 7922.73 1295.15   1
 -15  -4   1 6127.25 1517.61   1
  15  -4  -1 7963.75 1616.19   1
 -15   4   1 7607.90 1839.63   1
 -15   4   2 962.887 693.823   1
  15  -4  -2 3104.35 1129.84   1
  15   4  -2 2600.21 717.881   1
 -15  -4   2 1659.51 600.308   1
 -15   4   3 10463.9 1971.65   1
  15   4  -3 12210.6 1613.82   1
 -15  -4   3 11584.8 1772.76   1
  15   4  -4 16212.3 2240.11   1
 -15  -4   4 18462.4 1930.56   1
 -15  -4   5 134.951 108.092   1
  15   4  -5 320.282 83.5683   1
  15  -5   0 4352.27 1249.26   1
  15   5   0-107.545 201.332   1
  15   5  -1 22439.7 1843.91   1
 -15   5   1 21709.7 3309.74   1
  15   5  -2 18648.1 2038.57   1
 -15  -5   2 16743.7 2016.08   1
 -15  -5   3 468.415 151.558   1
  15   5  -3 328.294 268.227   1
 -15  -5   4 7229.92 1195.55   1
  15   5  -4 6109.60 1272.77   1
  15   6  -1 53673.1 2920.43   1
  15   6   1 46968.0 2501.17   1
  15   6  -2 44016.4 2761.23   1
 -15  -6   2 34462.4 3246.12   1
  16   0   0 175.698 84.5800   1
  16   0  -1 17083.6 2445.77   1
 -16   0   1 16462.6 2776.15   1
 -16   0   2 1371.44 728.960   1
  16   0  -2 1689.27 644.047   1
  16   0  -3 86332.2 5162.73   1
 -16   0   3 92347.9 5634.96   1
  16   0  -4 8079.65 1626.94   1
 -16   0   4 9503.77 1722.03   1
 -16   0   5 43235.0 3241.89   1
  16  -1   0 5959.18 1119.37   1
  16   1   0 6586.39 1098.53   1
  16  -1  -1 6642.68 1451.66   1
 -16  -1   1 7268.57 1860.71   1
 -16   1   1 5267.97 1518.89   1
  16   1  -1 6720.41 1383.81   1
 -16   1   2-395.451 163.300   1
  16  -1  -2-150.290 253.832   1
  16   1  -2-99.1570 107.727   1
 -16  -1   3 9591.23 1772.39   1
 -16   1   3 10992.0 1981.37   1
  16  -1  -3 10303.1 1804.34   1
  16   1  -3 11199.3 1817.04   1
 -16   1   4 6143.82 1408.39   1
 -16  -1   4 5405.81 1221.21   1
  16   1  -4 5774.93 1130.46   1
  16   1  -5 6789.00 1816.58   1
 -16  -1   5-207.838 261.498   1
  16   2   0 46149.4 2960.59   1
  16  -2   0 41873.8 2959.87   1
  16  -2  -1 3209.53 1088.96   1
 -16  -2   1 2573.49 981.981   1
 -16   2   1 3129.85 1107.26   1
  16   2  -1 2833.56 832.712   1
 -16  -2   2 7883.90 1322.83   1
 -16   2   2 7507.92 1445.10   1
  16  -2  -2 7803.02 1450.47   1
  16   2  -2 7486.42 1324.68   1
  16   2  -3 20550.7 2382.66   1
 -16  -2   3 18802.2 2440.29   1
 -16   2   3 20350.6 2725.65   1
 -16  -2   4 9321.54 1608.79   1
  16   2  -4 7101.79 1378.91   1
  16   3   0 23197.3 2182.64   1
  16  -3   0 18634.1 2177.03   1
  16   3  -1 2716.29 774.555   1
 -16  -3   1 2282.80 818.140   1
 -16   3   1 2371.60 1095.24   1
 -16   3   2 1231.76 554.846   1
  16   3  -2 1253.67 517.975   1
 -16  -3   2 1173.85 523.215   1
  16   3  -3 7362.93 1403.95   1
 -16  -3   3 7355.43 1366.57   1
 -16   3   3 5869.50 1676.84   1
 -16  -3   4 6303.58 1207.79   1
  16   3  -4 5761.62 1186.61   1
  16   4   0 361.213 321.817   1
  16   4  -1 15277.9 1744.44   1
 -16   4   1 13203.6 2784.39   1
  16   4  -2 2682.81 819.736   1
 -16  -4   2 1815.38 783.430   1
  16   4  -3 72193.5 4038.90   1
 -16  -4   3 75167.8 4317.82   1
  16   5   0 156.488 36.6430   1
  16   5  -1 6850.48 1108.79   1
  16   5  -2 1599.66 660.474   1
 -16  -5   2 1280.43 574.132   1
  17   0   0-1.74403 179.721   1
  17   0  -1 96088.1 5719.70   1
 -17   0   1 112729. 6975.51   1
 -17   0   2 3252.71 1276.67   1
  17   0  -2 2221.49 792.209   1
 -17   0   3 3518.36 1039.07   1
  17  -1   0 124.656 358.989   1
  17   1   0 52.4252 245.280   1
  17  -1  -1 6674.13 2272.71   1
 -17  -1   1 2612.50 908.279   1
 -17   1   1 4075.91 1560.89   1
  17   1  -1 3381.88 1010.07   1
 -17   1   2 6393.86 1408.43   1
  17   1  -2 6345.18 1181.84   1
 -17  -1   2 6936.03 1242.68   1
 -17  -1   3 441.511 457.222   1
  17   1  -3 351.483 426.839   1
  17   2   0-342.638 302.097   1
  17   2  -1 17759.7 2281.85   1
 -17  -2   1 14136.1 2617.92   1
 -17   2   1 18848.0 3128.23   1
  17   2  -2 4762.11 1031.28   1
 -17  -2   2 4331.76 1266.97   1
  17   2  -3 14123.7 2063.40   1
 -17  -2   3 15287.0 2251.48   1
  17   3   0 327.931 362.859   1
  17   3  -1 3364.17 877.698   1
 -17  -3   1 3558.42 1340.42   1
  17   3  -2 13516.5 1885.75   1
 -17  -3   2 13265.1 2086.87   1
   0   0   0    0.00    0.00   0

TITL La3O2CN3_1bar in Pnma
REM Pnma (#62, found as Pcmn in -cba setting)
CELL 0.29040  10.419514   7.164394   6.616944  90.0000  90.0000  90.0000
ZERR    4.00   0.000497   0.000301   0.001181   0.0000   0.0000   0.0000
LATT  1
SYMM -x+1/2,-y, z+1/2
SYMM -x, y+1/2,-z
SYMM  x+1/2,-y+1/2,-z+1/2
SFAC C N O La
UNIT 4.00 12.00 8.00 12.00
TREF
HKLF 4
END
;
_shelx_hkl_checksum                67207
loop_
  _axis.id
  _axis.system
  _axis.type
  _axis.equipment
  _axis.parity
  _axis.depends_on
  _axis.zero
  _axis.vector[1]
  _axis.vector[2]
  _axis.vector[3]
 source abstract . source . . . 1.00000000 0.00000000 0.00000000
 omega abstract rotation goniometer -1 . 0.00000000 0.00000000 0.00000000
 1.00000000
 kappa abstract rotation goniometer -1 omega 0.00000000 -0.76604444 0.00000000
 0.64278761
 phi abstract rotation goniometer -1 kappa . 0.00000000 0.00000000 1.00000000
 theta abstract rotation goniometer -1 . 0.21209000 0.00000000 0.00000000
 1.00000000
 matrixX abstract general general . phi . 1.00000000 0.00000000 0.00000000
 matrixY abstract general general . phi . 0.00000000 1.00000000 0.00000000
 matrixZ abstract general general . phi . 0.00000000 0.00000000 1.00000000
 dacX abstract translation general . phi . 0.00000000 1.00000000 0.00000000
 dacY abstract translation general . phi . -1.00000000 0.00000000 0.00000000
 dacZ abstract translation general . phi . 0.00000000 0.00000000 1.00000000

_olex2_submission_special_instructions  'No special instructions were received'
_oxdiff_exptl_absorpt_empirical_details
;
Empirical correction (ABSPACK) includes:
- Absorption correction using spherical harmonics
- Frame scaling
- Detector area scaling
;
_oxdiff_exptl_absorpt_empirical_full_max  1.653
_oxdiff_exptl_absorpt_empirical_full_min  0.690

# start Validation Reply Form
_vrf_PLAT029_La3O2CN3_1bar
;
PROBLEM: _diffrn_measured_fraction_theta_full value Low .      0.643 Why?  
RESPONSE: This measurement was performed in the high pressure apparatus, 
which limits the theta range. Indeed, the diamond anvil cell metallic body 
typically shadows more than 60% of the reflections.
;
_vrf_PLAT911_La3O2CN3_1bar
;
PROBLEM: Missing FCF Refl Between Thmin & STh/L=    0.600        172 Report
RESPONSE: This measurement was performed in the high pressure apparatus, 
which limits the theta range. Indeed, the diamond anvil cell metallic body 
typically shadows more than 60% of the reflections.
;
# end Validation Reply Form
