# Supplementary material for: Stabilization Of The CN3 5− Anion In Recoverable High‐pressure Ln3O2(CN3) (Ln=La, Eu, Gd, Tb, Ho, Yb) Oxoguanidinates
Source: Angew Chem Int Ed Engl. 2023 Oct 16;62(47):e202311516. doi: 10.1002/anie.202311516 (PMC11497228; doi:10.1002/anie.202311516)
Supplement: Supplementary file 2 — Supporting Information [file ANIE-62-e202311516-s004.cif]

data_La3O2CN3_25GPa
_audit_creation_date               2023-06-07
_audit_creation_method
;
Olex2 1.5
(compiled 2023.03.06 svn.rbb2c1857 for OlexSys, GUI svn.r6748)
;
_shelx_SHELXL_version_number       '2018/3'
_audit_contact_author_address      ?
_audit_contact_author_email        ?
_audit_contact_author_name         ''
_audit_contact_author_phone        ?
_publ_contact_author_id_orcid      ?
_publ_section_references
;
Dolomanov, O.V., Bourhis, L.J., Gildea, R.J, Howard, J.A.K. & Puschmann, H.
 (2009), J. Appl. Cryst. 42, 339-341.

Sheldrick, G.M. (2015). Acta Cryst. C71, 3-8.
;
_chemical_name_common              ?
_chemical_name_systematic          'Lanthanum (III) guanidinate dioxide'
_chemical_formula_moiety           '3(La), 2(O), C N3'
_chemical_formula_sum              'C La3 N3 O2'
_chemical_formula_weight           502.77
_chemical_melting_point            ?
_chemical_oxdiff_formula           'La3 O2 C N3'
loop_
  _atom_type_symbol
  _atom_type_description
  _atom_type_scat_dispersion_real
  _atom_type_scat_dispersion_imag
  _atom_type_scat_source
 'C' 'C' -0.0010 0.0002 'International Tables Vol C Tables 4.2.6.8 and 6.1.1.4'
 'La' 'La' -1.4483 2.9895
 'International Tables Vol C Tables 4.2.6.8 and 6.1.1.4'
 'N' 'N' -0.0012 0.0004 'International Tables Vol C Tables 4.2.6.8 and 6.1.1.4'
 'O' 'O' -0.0010 0.0008 'International Tables Vol C Tables 4.2.6.8 and 6.1.1.4'

_shelx_space_group_comment
;
The symmetry employed for this shelxl refinement is uniquely defined
by the following loop, which should always be used as a source of
symmetry information in preference to the above space-group names.
They are only intended as comments.
;
_space_group_crystal_system        'orthorhombic'
_space_group_IT_number             62
_space_group_name_H-M_alt          'P n m a'
_space_group_name_Hall             '-P 2ac 2n'
loop_
  _space_group_symop_operation_xyz
 'x, y, z'
 '-x+1/2, -y, z+1/2'
 '-x, y+1/2, -z'
 'x+1/2, -y+1/2, -z+1/2'
 '-x, -y, -z'
 'x-1/2, y, -z-1/2'
 'x, -y-1/2, z'
 '-x-1/2, y-1/2, z-1/2'

_cell_length_a                     9.795(2)
_cell_length_b                     7.0062(11)
_cell_length_c                     6.3699(11)
_cell_angle_alpha                  90
_cell_angle_beta                   90
_cell_angle_gamma                  90
_cell_volume                       437.13(14)
_cell_formula_units_Z              4
_cell_measurement_reflns_used      737
_cell_measurement_temperature      293(2)
_cell_measurement_theta_max        16.0010
_cell_measurement_theta_min        2.0680
_shelx_estimated_absorpt_T_max     0.947
_shelx_estimated_absorpt_T_min     0.947
_exptl_absorpt_coefficient_mu      13.813
_exptl_absorpt_correction_T_max    1.00000
_exptl_absorpt_correction_T_min    0.24504
_exptl_absorpt_correction_type     multi-scan
_exptl_absorpt_process_details
;
CrysAlisPro 1.171.43.67a (Rigaku Oxford Diffraction, 2023)
Empirical absorption correction using spherical harmonics,
implemented in SCALE3 ABSPACK scaling algorithm.
;
_exptl_absorpt_special_details     ?
_exptl_crystal_colour              ?
_exptl_crystal_density_diffrn      7.640
_exptl_crystal_density_meas        ?
_exptl_crystal_density_method      ?
_exptl_crystal_description         irregular
_exptl_crystal_F_000               856
_exptl_crystal_preparation        
 'high-pressure high-temperature synthesis in the laser-heated diamond anvil cell'
_exptl_crystal_size_max            0.004
_exptl_crystal_size_mid            0.004
_exptl_crystal_size_min            0.004
_exptl_transmission_factor_max     ?
_exptl_transmission_factor_min     ?
_diffrn_reflns_av_R_equivalents    0.0553
_diffrn_reflns_av_unetI/netI       0.0660
_diffrn_reflns_Laue_measured_fraction_full  0.814
_diffrn_reflns_Laue_measured_fraction_max  0.838
_diffrn_reflns_limit_h_max         13
_diffrn_reflns_limit_h_min         -13
_diffrn_reflns_limit_k_max         9
_diffrn_reflns_limit_k_min         -9
_diffrn_reflns_limit_l_max         8
_diffrn_reflns_limit_l_min         -7
_diffrn_reflns_number              1416
_diffrn_reflns_point_group_measured_fraction_full  0.814
_diffrn_reflns_point_group_measured_fraction_max  0.838
_diffrn_reflns_theta_full          10.034
_diffrn_reflns_theta_max           11.958
_diffrn_reflns_theta_min           1.959
_diffrn_ambient_temperature        293(2)
_diffrn_ambient_pressure           25000000
_diffrn_detector                   'CCD plate'
_diffrn_detector_area_resol_mean   ?
_diffrn_measured_fraction_theta_full  0.814
_diffrn_measured_fraction_theta_max  0.838
_diffrn_measurement_details
;
List of Runs (angles in degrees, time in seconds):

  # Type    Start    End  Width  t~exp~   \w     \q     \k     \f   Frames
--------------------------------------------------------------------------
  1  \f    -37.50  36.50   0.50    1.00   0.00   0.00   0.00    --   148
;
_diffrn_measurement_device         'abstract diffractometer'
_diffrn_measurement_device_type   
 'esperanto-CrysAlisPro-abstract goniometer imported esperanto images'
_diffrn_measurement_method         '\f scans'
_diffrn_orient_matrix_axis[1]      matrixX
_diffrn_orient_matrix_axis[2]      matrixY
_diffrn_orient_matrix_axis[3]      matrixZ
_diffrn_orient_matrix_type        
 'CrysAlisPro convention (1999,Acta A55,543-557)'
_diffrn_orient_matrix_UB_11        0.0181393000
_diffrn_orient_matrix_UB_12        0.0271083000
_diffrn_orient_matrix_UB_13        0.0201284000
_diffrn_orient_matrix_UB_21        0.0219004000
_diffrn_orient_matrix_UB_22        -0.0279578000
_diffrn_orient_matrix_UB_23        -0.0011195000
_diffrn_orient_matrix_UB_31        0.0084886000
_diffrn_orient_matrix_UB_32        0.0143132000
_diffrn_orient_matrix_UB_33        -0.0407925000
_diffrn_radiation_monochromator    synchrotron
_diffrn_radiation_probe            x-ray
_diffrn_radiation_type             synchrotron
_diffrn_radiation_wavelength       0.2904
_diffrn_source                     synchrotron
_reflns_Friedel_coverage           0.000
_reflns_Friedel_fraction_full      .
_reflns_Friedel_fraction_max       .
_reflns_number_gt                  477
_reflns_number_total               594
_reflns_special_details
;
 Reflections were merged by SHELXL according to the crystal
 class for the calculation of statistics and refinement.
 
 _reflns_Friedel_fraction is defined as the number of unique
 Friedel pairs measured divided by the number that would be
 possible theoretically, ignoring centric projections and
 systematic absences.
;
_reflns_threshold_expression       'I > 2\s(I)'
_computing_cell_refinement         'CrysAlisPro 1.171.43.67a (Rigaku OD, 2023)'
_computing_data_collection         'CrysAlis171 .NET)'
_computing_data_reduction          'CrysAlisPro 1.171.43.67a (Rigaku OD, 2023)'
_computing_molecular_graphics      'Olex2 1.5 (Dolomanov et al., 2009)'
_computing_publication_material    'Olex2 1.5 (Dolomanov et al., 2009)'
_computing_structure_refinement    'SHELXL 2018/3 (Sheldrick, 2015)'
_computing_structure_solution      ?
_refine_diff_density_max           2.524
_refine_diff_density_min           -2.277
_refine_diff_density_rms           0.497
_refine_ls_extinction_coef         .
_refine_ls_extinction_method       none
_refine_ls_goodness_of_fit_ref     1.044
_refine_ls_hydrogen_treatment      undef
_refine_ls_matrix_type             full
_refine_ls_number_parameters       32
_refine_ls_number_reflns           594
_refine_ls_number_restraints       0
_refine_ls_R_factor_all            0.0616
_refine_ls_R_factor_gt             0.0445
_refine_ls_restrained_S_all        1.044
_refine_ls_shift/su_max            0.000
_refine_ls_shift/su_mean           0.000
_refine_ls_structure_factor_coef   Fsqd
_refine_ls_weighting_details      
 'w=1/[\s^2^(Fo^2^)+(0.0379P)^2^] where P=(Fo^2^+2Fc^2^)/3'
_refine_ls_weighting_scheme        calc
_refine_ls_wR_factor_gt            0.0906
_refine_ls_wR_factor_ref           0.0986
_refine_special_details            ?
_olex2_refinement_description
;
;
_atom_sites_solution_hydrogens     .
_atom_sites_solution_primary       ?
_atom_sites_solution_secondary     ?
loop_
  _atom_site_label
  _atom_site_type_symbol
  _atom_site_fract_x
  _atom_site_fract_y
  _atom_site_fract_z
  _atom_site_U_iso_or_equiv
  _atom_site_adp_type
  _atom_site_occupancy
  _atom_site_site_symmetry_order
  _atom_site_calc_flag
  _atom_site_refinement_flags_posn
  _atom_site_refinement_flags_adp
  _atom_site_refinement_flags_occupancy
  _atom_site_disorder_assembly
  _atom_site_disorder_group
 La1 La 0.32371(8) 0.01220(9) 0.07030(10) 0.0108(2) Uani 1 1 d . . . . .
 La2 La 0.47499(11) 0.250000 0.60416(15) 0.0122(2) Uani 1 2 d S T P . .
 O1 O 0.2281(13) 0.250000 0.8242(19) 0.015(2) Uiso 1 2 d S . P . .
 O2 O 0.2956(12) 0.250000 0.3636(18) 0.011(2) Uiso 1 2 d S . P . .
 N1 N 0.0698(11) 0.0742(14) 0.2068(15) 0.0132(19) Uiso 1 1 d . . . . .
 N2 N 0.0082(13) 0.250000 0.507(2) 0.009(2) Uiso 1 2 d S . P . .
 C1 C 0.051(2) 0.250000 0.306(3) 0.026(4) Uiso 1 2 d S . P . .

loop_
  _atom_site_aniso_label
  _atom_site_aniso_U_11
  _atom_site_aniso_U_22
  _atom_site_aniso_U_33
  _atom_site_aniso_U_23
  _atom_site_aniso_U_13
  _atom_site_aniso_U_12
 La1 0.0155(4) 0.0061(4) 0.0107(4) 0.00118(19) 0.0001(2) -0.0006(2)
 La2 0.0181(6) 0.0061(5) 0.0123(4) 0.000 -0.0023(4) 0.000

_geom_special_details
;
 All esds (except the esd in the dihedral angle between two l.s. planes)
 are estimated using the full covariance matrix.  The cell esds are taken
 into account individually in the estimation of esds in distances, angles
 and torsion angles; correlations between esds in cell parameters are only
 used when they are defined by crystal symmetry.  An approximate (isotropic)
 treatment of cell esds is used for estimating esds involving l.s. planes.
;
loop_
  _geom_bond_atom_site_label_1
  _geom_bond_atom_site_label_2
  _geom_bond_distance
  _geom_bond_site_symmetry_2
  _geom_bond_publ_flag
 N1 C1 1.396(14) . ?
 N2 C1 1.35(2) . ?

loop_
  _geom_angle_atom_site_label_1
  _geom_angle_atom_site_label_2
  _geom_angle_atom_site_label_3
  _geom_angle
  _geom_angle_site_symmetry_1
  _geom_angle_site_symmetry_3
  _geom_angle_publ_flag
 N1 C1 N1 123.7(17) . 7_565 ?
 N2 C1 N1 118.1(8) . . ?
 N2 C1 N1 118.1(8) . 7_565 ?

_shelx_res_file
;
TITL La3O2CN3_27GPa in Pnma
    la3o2cn3_27gpa.res
    created by SHELXL-2018/3 at 14:15:00 on 07-Jun-2023
REM Pnma (#62, found as Pcmn in -cba setting)
CELL 0.2904 9.794744 7.006246 6.3699 90 90 90
ZERR 4 0.001986 0.001101 0.001138 0 0 0
LATT 1
SYMM 0.5-X,-Y,0.5+Z
SYMM -X,0.5+Y,-Z
SYMM 0.5+X,0.5-Y,0.5-Z
SFAC C La N O
DISP C -0.001 0.0002 4.07
DISP La -1.4483 2.9895 5020.65
DISP N -0.0012 0.0004 5.19
DISP O -0.001 0.0008 6.66
UNIT 4 12 12 8

L.S. 20
PLAN  1
SIZE 0.004 0.004 0.004
CONF
CONN 0 La1
CONN 0 La2
list 4
MORE -1
fmap 2 53
acta
OMIT 7 0 2
OMIT 1 2 4
OMIT 3 0 7
OMIT 9 1 1
REM <olex2.extras>
REM <HklSrc "%.\\La3O2CN3_27GPa.hkl">
REM </olex2.extras>

WGHT    0.037900
FVAR       2.38836
LA1   2    0.323711    0.012199    0.070298    11.00000    0.01548    0.00614 =
         0.01066    0.00118    0.00008   -0.00057
LA2   2    0.474992    0.250000    0.604160    10.50000    0.01814    0.00614 =
         0.01231    0.00000   -0.00227    0.00000
O1    4    0.228107    0.250000    0.824234    10.50000    0.01504
O2    4    0.295623    0.250000    0.363628    10.50000    0.01137
N1    3    0.069818    0.074230    0.206834    11.00000    0.01316
N2    3    0.008163    0.250000    0.506773    10.50000    0.00913
C1    1    0.051080    0.250000    0.306092    10.50000    0.02559
HKLF 4


REM  La3O2CN3_27GPa in Pnma
REM wR2 = 0.0986, GooF = S = 1.044, Restrained GooF = 1.044 for all data
REM R1 = 0.0445 for 477 Fo > 4sig(Fo) and 0.0616 for all 594 data
REM 32 parameters refined using 0 restraints

END

WGHT      0.0379      0.0000

REM Highest difference peak  2.524,  deepest hole -2.277,  1-sigma level  0.497
Q1    1   0.1254  0.2500  0.4014  10.50000  0.05    2.52
;
_shelx_res_checksum                48591
_shelx_hkl_file
;
   0  -2   2 142969. 3888.92   1
   0   2  -2 147273. 4082.51   1
   0  -2   3 240.708 364.577   1
   0   2  -3 271.421 788.636   1
   0  -2   4 35164.0 1904.84   1
   0  -2   5-154.654 325.527   1
   0  -2   6 78465.9 5972.30   1
   0   3  -3 170974. 4940.18   1
   0  -3   3 171515. 4864.82   1
   0   3  -4-1986.18 384.205   1
   0  -3   4-232.625 329.671   1
   0  -3   6 97.3364 209.612   1
   0  -3   7 26063.2 1926.85   1
   0  -3   8 549.676 405.165   1
   0   4  -2 246863. 8179.73   1
   0  -4   3 898.148 551.756   1
   0   4  -3-203.495 264.041   1
   0  -4   4 116733. 4365.63   1
   0   4  -4 111747. 4877.27   1
   0   4  -5 1010.94 2043.22   1
   0  -4   5-227.839 304.511   1
   0  -4   6 209242. 5643.56   1
   0  -4   7-53.5310 322.975   1
   0  -4   8 31159.5 1846.12   1
   0   5  -2 1653.87 2328.66   1
   0   5  -3 3894.07 907.968   1
   0   5  -4 20.0068 391.274   1
   0  -5   5 23832.8 2555.38   1
   0   5  -5 21115.1 2615.75   1
   0   5  -6-1059.38 1066.69   1
   0  -5   6-516.415 564.304   1
   0  -5   7 18301.0 1650.33   1
   0   6  -3-227.706 479.859   1
   0   6  -4 13049.8 2274.20   1
   0   6  -6 33929.6 3968.24   1
   0   6  -7 780.836 1560.87   1
   0   7  -3 204814. 10502.9   1
   0   7  -4 1256.62 1123.63   1
   0   7  -5 19622.7 2796.98   1
   0   7  -6 2323.85 1361.60   1
   0   8  -4 51415.0 5293.13   1
   0   8  -5 400.309 1201.03   1
   1  -1   0 72.3859 132.227   1
  -1   1   0 1.82101 109.611   1
   1  -1  -1 265.878 160.877   1
  -1   1   1 169.762 166.394   1
   1  -1   2 198710. 9119.14   1
  -1   2   0-244.358 367.809   1
   1  -2   0 17.2103 123.333   1
   1  -2   1 345937. 6609.09   1
  -1   2  -1 343134. 7335.52   1
   1  -2   2 328760. 6335.35   1
  -1   2  -2 324672. 7576.13   1
   1  -2   3 3822.27 787.148   1
  -1   2  -3 5038.00 1692.51   1
   1  -2   4 271067. 8245.97   1
   1  -2   5 188995. 10492.3   1
  -1  -2   8 7152.90 1894.63   1
   1  -3   0-102.501 398.591   1
  -1   3   0-225.480 468.480   1
   1  -3   1 48775.5 3256.18   1
  -1   3  -1 43071.9 2959.81   1
  -1   3  -2 103868. 4672.88   1
   1  -3   2 98347.2 4117.22   1
  -1   3  -3 320.160 414.762   1
   1  -3   3-317.409 511.768   1
   1   3  -3-53.2105 276.752   1
   1   3  -4 1003.68 157.961   1
   1  -3   4 1842.88 638.982   1
   1  -3   5 12415.1 1343.74   1
   1  -3   6 19448.0 1886.80   1
   1  -3   7 6321.12 1757.50   1
   1  -3   8 19143.7 2651.64   1
  -1   4  -1 410.358 424.967   1
   1  -4   1 405.181 456.135   1
   1  -4   2 181181. 6671.54   1
  -1   4  -2 181338. 6540.04   1
   1  -4   3 34553.9 2878.91   1
   1   4  -3 34739.3 2820.47   1
  -1   4  -3 35413.5 2802.40   1
   1   4  -4 244557. 6444.02   1
   1  -4   4 254151. 7214.23   1
  -1   4  -4 235744. 9602.71   1
   1  -4   5 27165.7 2194.90   1
   1   4  -5 16415.0 1955.70   1
  -1   4  -5 22468.8 4657.71   1
   1   4  -6 13715.6 3622.05   1
   1  -4   6 22799.6 1977.35   1
   1  -4   7 19965.4 2140.92   1
   1  -4   8 17898.9 1896.90   1
  -1   5  -1 22380.3 3095.63   1
   1  -5   2 110540. 6472.48   1
  -1   5  -2 116830. 5953.15   1
   1  -5   3 1805.18 767.335   1
  -1   5  -3 1481.78 665.060   1
  -1   5  -4 43789.6 3536.99   1
   1  -5   4 49630.2 3343.07   1
   1   5  -4 43119.0 3033.87   1
  -1   5  -5 1227.02 821.479   1
   1   5  -5 2280.53 869.007   1
   1   5  -6 11715.6 1862.20   1
  -1   5  -6 10203.3 3330.11   1
   1  -5   6 12566.2 1642.85   1
   1  -5   7 23675.3 2340.39   1
   1   5  -7 6740.90 2466.20   1
  -1   6  -2 110588. 6875.05   1
  -1   6  -3 5030.43 1346.03   1
  -1   6  -4 103581. 6539.14   1
   1  -6   4 97629.5 5783.94   1
   1   6  -4 112018. 5873.18   1
   1  -6   5 86673.0 4793.34   1
  -1   6  -5 88386.5 5605.95   1
   1   6  -5 82156.6 5077.41   1
  -1   6  -6 23904.4 3569.95   1
   1   6  -6 27663.3 2914.56   1
   1  -6   7 29125.9 2496.72   1
   1   6  -7 22222.4 2980.48   1
  -1   7  -2 23675.4 3847.29   1
  -1   7  -3-140.636 611.241   1
  -1   7  -4-68.9434 869.052   1
   1   7  -4 600.549 1317.31   1
  -1   7  -5 24108.1 3134.41   1
   1   7  -5 21965.2 2842.28   1
   1  -7   6 20434.9 2304.14   1
  -1   7  -6 18896.6 3000.72   1
   1   7  -6 21856.6 2794.94   1
  -1   8  -3 13019.8 2721.48   1
  -1   8  -4 87455.4 6886.01   1
  -1   8  -5 14197.3 2775.74   1
   1   8  -5 15836.1 2618.88   1
  -2   0   3 243640. 4553.49   1
  -2   0   4 11114.4 1139.82   1
   2  -1   0 20622.9 1518.83   1
  -2   1   0 19150.8 1727.72   1
  -2   1  -1 36859.9 4521.88   1
   2  -1   1 46195.3 3463.64   1
   2  -1  -1 44170.2 2342.53   1
  -2   1   1 43041.9 2500.96   1
   2  -1   2 9773.91 2419.27   1
  -2   1   2 9693.75 1148.68   1
   2  -1  -2 9769.88 1224.96   1
  -2   1   3 151761. 5048.33   1
   2  -2   0 684285. 10629.0   1
  -2   2   0 638676. 11779.7   1
  -2   2   1 82766.4 3910.31   1
   2  -2   1 87873.5 3733.36   1
   2  -2  -1 85038.9 4209.50   1
  -2   2  -1 85746.3 3863.21   1
   2  -2   2 222309. 6165.23   1
  -2   2   2 217547. 7012.43   1
   2  -2  -2 213748. 7489.95   1
  -2   2  -2 204690. 8420.96   1
   2  -2   3 381122. 10578.6   1
  -2   2  -3 391614. 21612.6   1
   2  -2   4 76698.2 6298.50   1
   2  -3   0-9.56262 338.256   1
  -2   3   0 438.536 815.278   1
  -2   3   1 37207.3 3605.31   1
  -2   3  -1 37760.1 3099.42   1
   2  -3   1 33740.0 2611.64   1
   2  -3  -1 37756.5 3227.74   1
   2  -3   2 5952.88 1176.38   1
  -2   3  -2 5922.81 1201.74   1
   2  -3   3 37698.4 2767.18   1
  -2   3  -3 38630.2 3650.35   1
   2  -3   4 2942.13 764.147   1
  -2   3  -4 2192.10 1554.40   1
   2  -3   6 1233.87 906.095   1
   2  -3   7 40258.0 4141.32   1
   2  -3   8 8946.24 2204.11   1
  -2   4   0 9710.30 1934.17   1
   2  -4   0 9946.88 1964.71   1
   2  -4   1 32838.9 3525.91   1
  -2   4   1 30371.5 3495.76   1
  -2   4  -1 31224.4 3183.77   1
   2  -4  -1 25639.1 3235.25   1
  -2   4  -2 10442.7 1889.16   1
   2  -4   2 10604.9 1618.88   1
   2  -4   3 126563. 5523.27   1
  -2   4  -3 126409. 5987.96   1
   2   4  -4 14078.7 1521.73   1
   2  -4   4 13787.7 2005.62   1
  -2   4  -4 15265.7 2438.67   1
   2  -4   5 87564.7 4759.54   1
   2   4  -5 86799.4 3198.99   1
   2  -4   6 5292.96 1148.96   1
   2  -4   7 5078.82 1276.90   1
   2  -4   8 62725.8 4130.64   1
   2  -5   0 69954.5 5786.26   1
  -2   5   0 66643.2 5554.37   1
  -2   5  -1 40046.7 3717.51   1
   2  -5   1 39204.2 3613.54   1
  -2   5  -2 22341.6 2683.73   1
   2  -5   2 24198.3 2865.67   1
  -2   5  -3 150903. 7205.05   1
   2  -5   3 145491. 6904.31   1
  -2   5  -4 14014.3 2208.97   1
   2  -5   4 14174.7 2021.17   1
   2   5  -4 17128.5 2282.84   1
   2  -5   5 2963.92 821.161   1
  -2   5  -5 2744.69 1301.55   1
   2   5  -5 3244.27 735.549   1
   2  -5   6 22580.5 2315.36   1
   2   5  -6 20940.4 1840.82   1
   2  -5   7 31567.9 2757.31   1
   2  -6   1 65773.6 6190.42   1
  -2   6  -1 57729.0 5141.81   1
   2  -6   2 70121.4 5602.97   1
  -2   6  -2 69201.3 5671.36   1
   2  -6   3 143024. 7099.69   1
  -2   6  -3 153321. 8371.36   1
  -2   6  -4 31529.0 3626.82   1
   2  -6   4 32435.0 3392.32   1
   2  -6   5 54148.0 4285.99   1
   2   6  -5 61689.3 3880.29   1
  -2   6  -5 53398.8 5816.41   1
   2   6  -6 86016.7 4767.00   1
  -2   6  -6 73804.9 7643.98   1
   2  -6   6 84562.1 4968.17   1
   2   6  -7 1035.51 715.435   1
  -2   6  -7 3668.66 4915.42   1
   2  -6   7 2776.49 2075.69   1
  -2   7  -1 6038.97 2255.83   1
  -2   7  -2 6619.34 2016.16   1
  -2   7  -3 5794.10 1631.16   1
   2  -7   3 7112.98 2081.96   1
   2  -7   4 515.411 807.215   1
  -2   7  -4 1376.60 1070.81   1
   2   7  -5 12144.3 2192.48   1
  -2   7  -5 11784.0 2358.55   1
   2  -7   5 11657.2 2045.09   1
   2  -7   6 8806.19 1573.65   1
   2   7  -6 7498.62 1648.89   1
  -2   7  -6 6865.67 1973.59   1
  -2   8  -2 2626.30 1391.67   1
  -2   8  -3 35587.3 4410.43   1
  -2   8  -4 10889.1 2803.33   1
   2  -8   5 32088.6 4104.64   1
  -2   8  -5 31250.0 4096.92   1
  -2   9  -3 70469.0 7343.30   1
   3   0  -1 992222. 21122.3   1
  -3   0   1 999999. 23866.8   1
   3   0  -2 29043.2 1950.30   1
  -3   0   2 27615.4 2626.22   1
  -3   0   3 3797.34 656.096   1
   3   0  -3 4130.95 654.760   1
  -3   0   4 11776.9 1345.26   1
  -3   0   5 299336. 6248.11   1
  -3   0   7 148914. 4794.44   1
  -3   0   8 1069.14 607.700   1
  -3   1   0 2202.56 1550.05   1
   3  -1   0 1566.27 1145.74   1
   3  -1  -1 24394.4 2084.91   1
  -3   1   1 24444.5 2008.63   1
   3  -1  -2 84572.4 3680.21   1
  -3   1   2 82760.0 3749.30   1
   3  -1  -3 3290.53 820.483   1
  -3   1   3 3535.82 797.274   1
  -3   1   4 6224.09 1083.91   1
  -3   1   5 12292.9 1829.83   1
  -3   1   6 29944.5 2664.65   1
  -3  -1   8 8660.17 893.004   1
  -3   2   0-545.934 484.314   1
   3  -2   0-227.377 337.664   1
   3  -2  -1 229179. 6828.30   1
  -3   2   1 231725. 7707.97   1
   3  -2   1 236748. 6891.31   1
  -3   2  -1 249992. 8720.20   1
   3  -2   2 75873.9 5159.37   1
  -3   2   2 72573.0 4109.84   1
   3  -2  -2 70121.4 4286.89   1
  -3   2  -2 64293.6 7608.06   1
  -3   2  -3 63095.9 10740.4   1
   3  -2  -3 52480.4 4085.72   1
   3  -2   3 57981.1 5508.88   1
  -3   2   3 52310.7 3607.44   1
  -3   2   4 24617.5 2754.33   1
   3  -2   4 20445.4 4609.13   1
  -3   3   0 524.001 762.969   1
   3  -3   0 970.234 771.049   1
  -3   3   1 14348.1 2096.59   1
   3  -3   1 13911.9 1944.00   1
   3  -3  -1 14277.7 2013.15   1
  -3   3  -1 13892.0 1960.16   1
   3  -3   2 161985. 6471.03   1
  -3   3  -2 164548. 8199.34   1
  -3   3   2 165224. 6874.01   1
   3  -3  -2 174386. 6973.94   1
  -3   3   3 11504.1 2049.21   1
  -3   3  -3 14561.5 2764.73   1
   3  -3   3 11488.7 1683.45   1
  -3   3  -4 52032.3 8941.98   1
   3  -3   4 43859.6 4189.15   1
   3  -3   5 2973.52 1637.89   1
   3  -3   6 9990.84 2663.66   1
   3  -3   7 15064.6 4628.30   1
   3  -3   8 25943.7 4155.78   1
   3  -4  -1 527977. 13335.7   1
   3  -4   1 522487. 11979.2   1
  -3   4   1 540710. 13569.3   1
  -3   4  -1 521513. 13970.4   1
   3  -4  -2 5008.30 1910.66   1
  -3   4   2 5780.18 1589.77   1
  -3   4  -2 5140.58 1279.48   1
   3  -4   2 5334.80 1231.64   1
  -3   4  -3 2517.03 1193.09   1
   3  -4   3 3676.62 1019.71   1
   3  -4   4 1119.81 344.122   1
  -3   4  -4 150.967 1402.10   1
   3  -4   5 213545. 8261.16   1
   3   4  -5 215717. 5022.04   1
   3  -4   6 13962.8 2124.91   1
   3  -4   7 127956. 6628.62   1
   3  -4   8-169.107 519.191   1
   3  -5   0 445.438 1052.12   1
  -3   5   0 2211.39 1320.64   1
   3  -5   1 18667.1 2697.33   1
   3  -5  -1 16156.8 2695.22   1
  -3   5  -1 16556.5 2577.09   1
  -3   5   1 18543.5 2725.17   1
   3  -5   2 8304.51 1577.09   1
  -3   5  -2 8253.47 1683.94   1
  -3   5  -3 1066.54 485.248   1
   3  -5   3 1390.66 906.779   1
  -3   5  -4 2992.13 1111.38   1
   3  -5   4 4038.00 1293.19   1
  -3   5  -5 11988.5 3169.69   1
   3  -5   5 8729.05 1757.06   1
   3   5  -5 12501.1 1711.89   1
  -3   5  -6 30012.8 6951.97   1
   3  -5   6 36361.9 3631.61   1
   3   5  -6 31535.1 2329.50   1
   3  -5   7 1186.26 1026.64   1
   3  -6   0-577.949 537.901   1
  -3   6   0 222.664 669.749   1
   3  -6   1 87774.3 6688.46   1
  -3   6  -1 75411.3 6403.05   1
  -3   6   1 71626.8 6464.04   1
   3  -6   2 43207.3 4110.25   1
  -3   6  -2 38470.1 3405.20   1
   3  -6   3 30810.3 3583.56   1
  -3   6  -3 29907.6 3533.09   1
  -3   6  -4 5836.49 1625.92   1
   3  -6   4 7923.99 1681.56   1
   3  -6   5 616.623 667.804   1
  -3   6  -5 686.944 1587.59   1
  -3   6  -6 1065.43 2095.77   1
   3   6  -6 1143.78 814.021   1
   3  -6   6 556.790 901.901   1
  -3   6  -7 28430.0 7229.07   1
   3  -6   7 56900.2 4262.58   1
  -3   7   0 417.065 923.793   1
   3  -7   1 1739.43 1229.98   1
  -3   7  -1 3178.68 1449.75   1
  -3   7  -2 126715. 8406.10   1
   3  -7   2 137852. 7941.76   1
   3  -7   3 2521.23 1468.10   1
  -3   7  -3 4406.07 2188.03   1
  -3   7  -4 66085.2 5924.10   1
   3  -7   4 78055.0 5529.34   1
  -3   7  -5 1430.79 686.719   1
   3  -7   5 3353.01 1850.84   1
   3  -7   6 28.8576 806.482   1
   3   7  -6 1723.77 897.715   1
  -3   7  -6 1215.34 948.413   1
  -3   8  -1 178192. 10907.0   1
  -3   8  -2 2699.18 1344.37   1
   3  -8   2 5096.82 2478.21   1
   3  -8   3 373.301 810.292   1
  -3   8  -3 1727.57 821.819   1
   3  -8   4-10.1058 899.596   1
  -3   8  -4-856.584 985.290   1
   3  -8   5 85034.3 5986.59   1
  -3   8  -5 98721.6 7447.66   1
  -3   9  -2-1118.70 880.009   1
  -3   9  -3 2388.97 1515.71   1
   4   0  -1 348752. 18510.4   1
  -4   0   1 356348. 18829.9   1
  -4   0   2-244.883 1195.11   1
   4   0  -2 913.700 572.935   1
  -4   0   3 566575. 12823.7   1
   4   0  -3 571775. 9270.76   1
  -4   0   4 22406.5 2136.42   1
   4   0  -4 23476.7 1873.12   1
  -4   0   5 113800. 4055.72   1
  -4   0   6-262.488 452.813   1
  -4   0   7 7271.95 1236.71   1
  -4   0   8 17272.4 1726.84   1
  -4   1   1 53295.7 4508.68   1
   4  -1  -1 49681.7 3367.70   1
  -4   1   2 2116.76 766.803   1
   4  -1  -2 1829.90 669.337   1
   4  -1  -3 50144.5 3065.03   1
  -4   1   3 52676.4 3275.66   1
   4   1  -4 18426.9 1487.03   1
  -4   1   4 19466.9 2235.52   1
   4  -1  -4 15782.5 1968.07   1
   4   1  -5 1514.28 592.770   1
  -4   1   5 279.459 317.936   1
  -4  -1   6 2876.34 1145.05   1
  -4   1   6 3159.12 877.698   1
  -4   1   7 13981.3 1717.52   1
  -4  -1   7 19609.7 1788.93   1
  -4   1   8 3675.53 952.665   1
  -4  -1   8 5096.80 855.023   1
   4  -2   0 348911. 9030.08   1
  -4   2   0 327883. 11102.1   1
  -4   2   1 18892.2 2294.21   1
   4  -2  -1 19422.2 2548.49   1
  -4   2  -1 16325.9 2792.12   1
   4  -2   1 17421.6 2534.21   1
   4  -2   2 48312.2 4821.75   1
  -4   2  -2 47198.1 7388.74   1
   4  -2  -2 42809.7 3270.86   1
  -4   2   2 38361.3 3245.91   1
  -4   2   3 151254. 6618.02   1
   4  -2  -3 143612. 6593.37   1
   4  -2   3 143010. 10205.7   1
   4   2  -4 44717.7 4162.03   1
   4  -2  -4 40254.0 3559.08   1
  -4   2   4 46021.2 3633.35   1
  -4   2   5 195508. 7960.72   1
  -4   2   6 31929.0 2913.04   1
  -4   2   7 12845.8 2003.44   1
   4  -3   0 133985. 6882.90   1
  -4   3   0 132016. 6775.75   1
   4  -3  -1 18722.6 2261.25   1
  -4   3   1 19276.3 2724.20   1
   4  -3   1 21603.6 2756.08   1
  -4   3   2 7740.70 1851.64   1
   4  -3   3 31922.0 3610.29   1
   4  -3  -3 32040.6 3161.48   1
  -4   3   3 30710.5 3120.44   1
  -4   3  -3 24773.3 6096.95   1
  -4   3   4 18066.8 2673.27   1
  -4   3   5 1307.07 758.623   1
   4  -3   5 2076.90 1911.84   1
   4  -3   6 27572.8 5389.58   1
   4  -3   7 19748.2 3900.15   1
  -4   4   0 19514.6 2829.55   1
   4  -4   0 19416.5 2545.00   1
   4  -4  -1 143196. 7319.15   1
   4  -4   1 135901. 6507.76   1
  -4   4   1 128156. 7285.37   1
  -4   4  -1 128193. 6936.51   1
  -4   4  -2 1125.68 875.870   1
   4  -4  -2 522.864 635.059   1
  -4   4   2 994.398 569.047   1
   4  -4   2 1448.95 825.388   1
   4  -4   3 377421. 11374.9   1
   4  -4  -3 400049. 13878.2   1
  -4   4  -3 387834. 14676.7   1
  -4   4   3 393439. 12581.8   1
   4  -4   4 16314.3 2471.49   1
  -4   4   4 19428.7 2849.98   1
  -4   4  -4 17378.4 4715.84   1
  -4   4  -5 56746.6 11388.3   1
   4  -4   5 78946.3 5349.06   1
   4  -4   6 61.4021 598.452   1
   4  -4   7 8087.72 2844.14   1
   4  -5   0 6240.56 1694.30   1
  -4   5   0 7788.34 1906.92   1
   4  -5  -1 30586.6 3511.17   1
  -4   5   1 30311.1 3621.15   1
  -4   5  -2 3147.27 1344.62   1
  -4   5   2 6666.70 2149.63   1
   4  -5   2 4187.49 1516.09   1
  -4   5   3 51092.5 5181.79   1
   4  -5   3 48268.4 4093.25   1
  -4   5  -3 48620.4 5325.79   1
  -4   5  -4 5355.68 2003.71   1
   4  -5   4 4360.37 1593.56   1
   4  -5   5 669.338 677.247   1
  -4   5  -5-962.368 2233.11   1
   4  -5   6 3222.87 1323.48   1
  -4   5  -6 1999.03 2415.09   1
   4   5  -6 1350.42 409.885   1
   4  -5   7 12392.0 2320.41   1
   4  -6   0 135222. 7879.63   1
  -4   6   0 136561. 8270.12   1
   4  -6  -1 2492.67 1435.53   1
   4  -6   1 4040.44 2810.34   1
  -4   6   1 1040.21 595.099   1
  -4   6  -1 4312.88 2931.27   1
  -4   6  -2 19297.6 2999.34   1
   4  -6  -2 23100.5 4199.96   1
   4  -6   2 20573.7 2881.72   1
  -4   6   2 18015.5 3125.69   1
   4  -6   3 69653.9 5175.93   1
  -4   6  -3 72280.6 5968.61   1
  -4   6  -4 20795.1 4036.22   1
   4  -6   4 18628.8 2721.50   1
  -4   6  -5 99175.7 9276.96   1
   4  -6   5 77825.0 5514.05   1
   4   6  -6 21522.6 2687.77   1
  -4   6  -6 17102.3 6302.18   1
   4  -6   6 21104.7 2974.50   1
   4  -7   0 104712. 7899.02   1
  -4   7   0 113539. 8363.85   1
   4  -7  -1 10144.6 3358.76   1
   4  -7   1 6352.72 1559.52   1
  -4   7  -1 6050.68 1767.05   1
  -4   7   1 9117.26 2549.54   1
   4  -7   2 27723.8 3499.33   1
  -4   7  -2 26512.4 4082.04   1
  -4   7  -3 8790.58 2285.08   1
   4  -7   3 9374.07 2293.74   1
  -4   7  -4 16216.6 2980.18   1
   4  -7   4 17627.1 2933.66   1
  -4   7  -5 1626.57 991.329   1
   4  -7   5 2001.94 1115.65   1
  -4   8   0 10217.5 2474.19   1
   4  -8   0 14356.1 3741.89   1
   4  -8   1 38404.0 5108.64   1
  -4   8  -1 47398.3 5832.52   1
   4  -8   2 3417.07 2282.84   1
   4  -8   3 157767. 9065.30   1
  -4   8  -3 152228. 9629.67   1
  -4   8  -4 9953.26 2724.27   1
   4  -8   4 8461.54 2072.97   1
  -4   9  -1 12607.7 2898.50   1
   4  -9   2 11287.6 3247.61   1
  -4   9  -2 15139.2 3800.93   1
   5   0  -2 23450.8 2985.35   1
  -5   0   2 16921.3 4159.26   1
  -5   0   3 82148.8 8301.39   1
   5   0  -3 61361.4 3553.39   1
  -5   0   4 62448.6 4910.55   1
   5   0  -4 63171.1 3724.97   1
   5   0  -5-9.14009 336.712   1
  -5   0   5 26.6467 589.772   1
  -5   0   6 50394.6 3595.34   1
  -5   0   7 65213.1 3433.07   1
  -5   0   8 170.752 266.824   1
  -5   1   0 262.726 1493.70   1
   5  -1   0 915.771 1599.42   1
  -5   1   1 47230.4 6204.76   1
  -5   1  -1 30408.7 7786.31   1
   5  -1   1 34906.6 7399.21   1
   5  -1  -1 48410.4 4519.98   1
  -5   1   2 58619.2 4669.80   1
   5  -1  -2 57409.3 3816.42   1
   5   1  -3 2157.28 1008.48   1
   5  -1  -3 2984.88 1022.98   1
  -5   1   3 2283.20 972.997   1
   5  -1  -4 10785.8 1469.14   1
  -5   1   4 11347.9 1581.05   1
   5   1  -4 11228.9 1255.45   1
   5   1  -5 37545.3 2232.58   1
   5  -1  -5 33946.2 2859.61   1
  -5   1   5 33022.0 2836.83   1
  -5  -1   6-3220.53 9017.06   1
  -5   1   6 5856.07 1381.74   1
  -5   1   7 346.730 357.212   1
  -5  -1   7 8115.03 4258.89   1
  -5  -1   8 8737.04 3003.71   1
  -5   1   8 8697.79 1614.15   1
  -5   2   0-209.441 1205.23   1
   5  -2   0-312.300 301.094   1
   5  -2  -1 416055. 11112.7   1
  -5   2   1 422629. 14037.1   1
   5  -2   1 395625. 13578.7   1
   5  -2   2 243718. 12770.9   1
  -5   2  -2 263023. 20356.5   1
   5  -2  -2 225297. 8614.73   1
  -5   2   2 234697. 8124.54   1
   5  -2  -3 1138.09 503.392   1
   5  -2   3-202.142 1249.78   1
  -5   2   3 1643.26 646.672   1
  -5   2   4 217695. 8592.66   1
   5  -2  -4 222041. 8249.80   1
   5   2  -4 213894. 12926.7   1
   5   2  -5 128893. 3629.63   1
  -5   2   6 1173.50 568.617   1
  -5   2   7 68350.5 4552.51   1
  -5   2   8 19351.7 2478.80   1
   5  -3   0 4736.63 2172.19   1
  -5   3   0 4777.07 2026.30   1
  -5   3   1 8491.87 1967.24   1
   5  -3  -1 8954.47 1843.51   1
   5  -3   1 9871.60 1935.00   1
  -5   3  -1 11003.6 2608.48   1
   5  -3  -2 7658.82 1551.48   1
   5  -3   2 7763.75 1657.39   1
  -5   3  -2 9432.12 2586.37   1
  -5   3   2 6763.96 1664.90   1
   5  -3   3 11148.5 2307.88   1
   5  -3  -3 12024.8 2347.14   1
  -5   3  -3 14668.0 5537.91   1
  -5   3   3 11792.3 2354.69   1
  -5   3   4 243.792 664.266   1
   5  -3  -4 1388.47 1622.81   1
   5  -3   5 4698.43 2157.92   1
  -5   3   5 7200.64 1642.83   1
   5  -3   6 15763.1 3577.74   1
  -5   3   7 153.828 392.176   1
  -5   3   8 2621.01 1114.55   1
  -5   4   0-89.0032 730.717   1
   5  -4   0-262.866 726.474   1
   5  -4  -1 38584.8 3794.91   1
   5  -4   1 42727.0 4327.34   1
  -5   4   1 40595.7 4278.80   1
  -5   4  -1 38273.5 3817.81   1
   5  -4  -2 13570.8 2295.65   1
  -5   4   2 11289.8 2438.21   1
   5  -4   2 12916.5 2395.81   1
  -5   4  -2 14149.6 3085.82   1
  -5   4   3 36505.4 4008.06   1
  -5   4  -3 40055.8 5801.91   1
   5  -4  -3 38649.2 4004.75   1
   5  -4   3 35710.9 3929.36   1
  -5   4  -4 23523.0 7084.69   1
   5  -4   4 32428.4 3608.72   1
  -5   4   4 34367.9 4040.14   1
   5  -4   5 656.524 794.525   1
  -5   4   5 1156.86 850.846   1
  -5   4   6 41173.4 4160.23   1
   5  -4   6 46562.9 5862.01   1
   5  -4   7 43307.8 5653.22   1
   5  -5   0 706.081 951.040   1
  -5   5   0-527.890 659.244   1
  -5   5  -1 54876.6 5089.27   1
   5  -5   1 67011.4 5024.19   1
   5  -5   2 68216.4 5276.76   1
  -5   5  -2 77590.9 5825.53   1
   5  -5  -3-67.9605 472.745   1
  -5   5   3 521.574 542.018   1
   5  -5   3 1351.95 604.801   1
  -5   5  -3 2241.42 1566.55   1
  -5   5  -4 27601.5 5094.65   1
   5  -5   4 31718.1 3632.84   1
  -5   5   4 28466.3 3801.69   1
  -5   5   5 30938.2 4064.98   1
  -5   5  -5 30001.5 8059.72   1
   5  -5   5 42712.2 4476.96   1
   5  -5   6 458.124 522.910   1
  -5   5  -6-1691.00 3983.67   1
   5  -5   7 6406.96 1963.40   1
   5  -6   0-301.106 1244.44   1
  -5   6   0 2952.69 1129.52   1
   5  -6   1 163873. 8479.67   1
   5  -6  -1 157713. 9078.89   1
  -5   6   1 160879. 9898.78   1
  -5   6  -1 163791. 9506.66   1
   5  -6  -2 128611. 8182.84   1
  -5   6   2 129964. 8785.22   1
   5  -6   2 125259. 7256.11   1
  -5   6  -2 121756. 7905.04   1
  -5   6  -3 814.177 1029.87   1
   5  -6  -3 1548.21 1484.68   1
  -5   6   3 272.919 867.954   1
   5  -6   3 553.380 548.861   1
   5  -6   4 90361.3 6320.81   1
  -5   6  -4 100672. 8960.73   1
  -5   6  -5 100047. 10971.4   1
   5  -6   5 100093. 7416.85   1
  -5   6  -6 6270.86 5018.49   1
   5  -6   6 3422.14 1822.30   1
   5  -7   0-62.5306 833.200   1
  -5   7   0 575.687 1110.02   1
   5  -7  -1-38.8193 1084.04   1
  -5   7   1 1015.23 1078.55   1
   5  -7   1 8693.74 3829.07   1
  -5   7  -1 9880.73 4573.58   1
   5  -7  -2 511.020 872.388   1
   5  -7   2 430.526 547.049   1
  -5   7   2 523.600 1395.43   1
  -5   7  -2 305.893 1183.33   1
  -5   7  -3 5518.06 2020.73   1
   5  -7   3 4916.61 1449.95   1
   5  -7   4 4832.75 1511.04   1
  -5   7  -4 4796.16 2528.01   1
   5  -7   5 736.605 821.988   1
  -5   7  -5 297.117 1322.47   1
   5  -8   0 2756.02 1739.15   1
  -5   8   0-596.617 740.594   1
   5  -8  -1 8194.75 2843.99   1
   5  -8   1 8392.10 2054.27   1
  -5   8  -1 10050.9 2915.80   1
  -5   8   1 9798.70 2827.51   1
   5  -8   2 3680.31 1662.64   1
  -5   8  -2 4974.87 2916.16   1
  -5   8  -3 13434.6 3079.54   1
   5  -8   3 17029.2 3192.32   1
  -5   8  -4 7925.19 2300.57   1
   5  -8   4 8097.55 2239.09   1
   5  -9   0 3128.82 2618.26   1
  -5   9   0-669.578 852.601   1
   5  -9   1 43182.8 5669.38   1
  -5   9  -1 48889.4 6877.15   1
   5  -9   2 45105.7 5352.33   1
  -5   9  -2 44699.1 6218.89   1
   6   0  -2 253538. 12355.4   1
  -6   0   2 198571. 17075.3   1
  -6   0   3 11943.1 5265.91   1
   6   0  -3 4852.49 2409.46   1
  -6   0   4 40551.9 7180.75   1
   6   0  -4 45863.7 3338.68   1
  -6   0   5 21248.9 3016.85   1
   6   0  -5 16707.6 1860.65   1
  -6   0   6 173315. 8819.00   1
   6   0  -6 154793. 6161.46   1
  -6   0   7 18937.1 2470.31   1
  -6   0   8 33426.0 3337.66   1
   6  -1   0 77648.3 9687.24   1
  -6   1   1 7039.88 2827.09   1
   6  -1  -1 9391.37 2239.83   1
   6  -1  -2 7739.84 1519.29   1
  -6   1   2 7089.64 2215.99   1
  -6   1   3 11682.8 2339.64   1
   6  -1  -3 11362.1 1711.56   1
   6  -1  -4 45010.6 3509.28   1
   6   1  -4 40429.7 3477.25   1
  -6   1   4 42866.6 4339.92   1
   6  -1  -5 5450.14 1892.55   1
  -6   1   5 3588.66 1614.33   1
   6   1  -6 21522.7 2158.03   1
  -6   1   6 15178.4 2012.16   1
   6  -1  -6 15361.0 2112.18   1
  -6   1   7 6542.98 1350.02   1
  -6  -1   8 9721.71 3950.22   1
  -6   1   8 4964.09 1237.37   1
  -6   2   0 112695. 9245.92   1
   6  -2   0 116489. 8177.73   1
   6  -2   1 39480.3 5375.03   1
  -6   2   1 39775.8 4605.00   1
  -6   2  -1 38725.8 8762.63   1
   6  -2  -1 41319.9 3764.51   1
   6  -2   2 95729.5 8881.04   1
   6  -2  -2 72402.7 4769.52   1
   6  -2  -3 139919. 6864.04   1
  -6   2   3 131149. 6527.56   1
  -6   2   4 1789.70 1101.13   1
   6  -2  -4 6386.85 2064.88   1
   6  -2  -5 14124.1 2359.52   1
   6   2  -5 11568.0 1543.53   1
  -6   2   5 12411.6 2143.94   1
   6   2  -6 53213.2 2584.34   1
  -6   2   6 54899.7 4222.24   1
  -6   2   7 15402.0 2438.62   1
  -6   2   8 72112.4 5266.29   1
   6  -3   0 32508.4 3532.13   1
  -6   3   0 30011.2 4102.76   1
   6  -3  -1 17963.1 3124.69   1
   6  -3   1 9562.39 2099.15   1
  -6   3  -1 12200.3 3830.92   1
  -6   3   1 9802.64 2130.50   1
   6  -3  -2 733.945 847.825   1
  -6   3   2 550.173 873.016   1
   6  -3  -3 78956.5 5381.77   1
  -6   3  -3 83631.7 14165.7   1
  -6   3   3 67321.2 5409.15   1
   6  -3   3 85628.9 7371.30   1
   6  -3   4 26998.9 4085.63   1
   6  -3  -4 22673.7 3137.11   1
  -6   3   4 24067.0 3314.21   1
   6  -3  -5 4876.71 1555.80   1
   6  -3   5 3426.62 2082.50   1
  -6   3   5 4833.31 1491.66   1
   6   3  -6 5326.39 778.925   1
  -6   3   6 4913.47 1475.49   1
  -6   3   7 8575.44 1911.15   1
   6  -4   0 396922. 13619.4   1
  -6   4   0 415584. 13553.0   1
  -6   4   1 3759.55 1699.62   1
   6  -4  -1 2780.24 1270.96   1
  -6   4  -1-126.817 1149.87   1
   6  -4   1 856.625 361.101   1
   6  -4  -2 121939. 6873.78   1
  -6   4   2 116737. 7637.02   1
   6  -4   2 116209. 7287.96   1
   6  -4   3 650.813 407.192   1
  -6   4   3 194.931 495.427   1
   6  -4  -3-203.766 923.130   1
  -6   4  -3-672.148 2021.60   1
   6  -4  -4 26582.6 3489.43   1
  -6   4   4 24471.8 3814.51   1
  -6   4  -4 30341.4 8633.52   1
   6  -4   4 28684.0 3894.45   1
   6  -4  -5 11730.3 3015.59   1
  -6   4   5 19247.2 3600.57   1
   6  -4   5 12761.5 3081.33   1
  -6   4  -5 7273.07 5209.70   1
  -6   4   6 103410. 6871.14   1
   6  -4   6 103222. 9220.27   1
  -6   4   7 9741.94 1419.58   1
   6  -4   7 13385.0 3524.51   1
   6  -5   0 59391.0 4951.75   1
  -6   5   0 49372.5 5323.82   1
  -6   5  -1-510.007 1032.87   1
   6  -5  -1 15.4414 471.225   1
   6  -5   1 198.039 1045.21   1
  -6   5   1 47.4247 596.514   1
   6  -5   2 13969.3 2965.26   1
  -6   5   2 15512.4 3616.82   1
  -6   5  -2 10000.4 2987.80   1
  -6   5  -3 1048.82 1086.13   1
   6  -5  -3 2219.35 1200.17   1
  -6   5   3 1968.05 1422.96   1
   6  -5   3 967.630 856.704   1
   6  -5  -4 28549.8 4091.06   1
  -6   5   4 29619.5 4280.33   1
  -6   5  -4 23313.7 6236.79   1
   6  -5   4 26851.3 3817.23   1
  -6   5   5 7137.50 2060.53   1
   6  -5   5 13632.9 3295.84   1
  -6   5  -6 13791.2 5692.81   1
   6  -5   6 21080.8 3361.21   1
   6  -6   0 66237.5 5736.44   1
  -6   6   0 65375.7 6423.37   1
   6  -6  -1 23641.4 3539.94   1
   6  -6   1 23817.2 3285.54   1
  -6   6   1 28831.5 4516.56   1
  -6   6  -1 24877.4 3897.44   1
   6  -6  -2 23952.7 3570.18   1
   6  -6   2 22136.1 3257.38   1
  -6   6   2 23564.4 4116.75   1
  -6   6  -2 24667.3 3706.47   1
   6  -6  -3 59746.0 5992.28   1
  -6   6   3 57461.3 6147.94   1
   6  -6   3 56696.9 5448.05   1
  -6   6  -3 59099.5 6934.21   1
  -6   6  -4 407.677 1293.54   1
  -6   6   4 426.050 762.266   1
   6  -6   4 526.827 558.519   1
  -6   6   5 7871.56 2329.30   1
  -6   6  -5 7110.98 4438.24   1
   6  -6   5 6274.95 2357.03   1
  -6   6  -6 21770.5 7500.40   1
   6  -6   6 25229.9 3778.03   1
   6  -7   0 4674.88 1483.39   1
  -6   7   0 5689.76 2188.59   1
   6  -7  -1 21263.6 3546.46   1
  -6   7  -1 23319.1 4263.45   1
  -6   7   1 20417.4 4173.39   1
   6  -7   1 21872.5 3603.02   1
  -6   7  -2-919.333 1277.53   1
   6  -7   2-545.456 1030.36   1
  -6   7   2-888.687 834.115   1
   6  -7  -3 52786.4 6257.29   1
   6  -7   3 64871.8 5907.26   1
  -6   7   3 66103.8 7082.28   1
  -6   7  -3 69929.4 7420.30   1
  -6   7   4 15442.0 3509.75   1
  -6   7  -4 14215.3 3886.96   1
   6  -7   4 11942.3 2673.86   1
  -6   7  -5 8808.46 3777.24   1
   6  -7   5 12898.8 2774.07   1
   6  -8   0 158221. 10087.6   1
  -6   8   0 172038. 12438.5   1
   6  -8  -1-921.728 1547.27   1
   6  -8   1 7072.21 2330.85   1
  -6   8   1-257.860 1007.29   1
  -6   8  -1 11029.6 3552.25   1
   6  -8  -2 26340.6 4254.22   1
   6  -8   2 42271.4 5168.51   1
  -6   8   2 43241.5 5960.27   1
  -6   8  -2 41112.7 5504.20   1
   6  -8   3 1942.63 1606.88   1
  -6   8   3 2669.02 2291.36   1
   6  -9   0 37712.3 5405.84   1
  -6   9   0 41480.2 6751.94   1
   7   0  -2 637313. 22973.2   1
  -7   0   3 495.130 2689.92   1
   7   0  -3-1307.97 974.158   1
   7   0  -4 294338. 9234.34   1
  -7   0   5 8236.69 3169.51   1
   7   0  -5 9772.82 1788.97   1
   7   0  -6 6000.20 1720.54   1
  -7   0   6 5709.84 4670.71   1
   7   0  -7 36.4221 631.709   1
  -7   0   7 1070.96 1065.97   1
  -7   1   0 2283.97 3439.25   1
   7  -1   0 3224.50 3494.97   1
   7  -1  -1 39181.6 5261.19   1
  -7   1   1 23230.0 5974.75   1
  -7   1   2 17048.8 4508.78   1
   7  -1  -2 20787.4 3402.06   1
  -7   1   3 15502.7 3506.66   1
   7  -1  -3 13575.1 2161.97   1
   7   1  -3 16329.3 6915.37   1
  -7   1   4 2702.62 1201.07   1
   7  -1  -4 3511.41 1125.89   1
   7   1  -4 4012.89 1227.45   1
   7  -1  -5 17546.8 2319.33   1
   7   1  -5 16235.9 2122.74   1
  -7   1   5 20028.2 3048.38   1
   7   1  -6 2935.99 727.036   1
  -7   1   6 3416.20 1271.83   1
   7  -1  -7 2502.74 1547.54   1
   7   1  -7 388.611 455.264   1
  -7   1   7 1485.40 996.215   1
  -7   2   0-2851.13 3339.24   1
   7  -2   0-1266.17 891.536   1
  -7   2  -1 13312.9 6030.28   1
   7  -2   1 16509.2 3973.29   1
  -7   2   1 13848.2 3413.93   1
   7  -2  -1 14390.5 2599.65   1
  -7   2   2 32445.5 4508.66   1
   7  -2   2 36234.5 6332.73   1
  -7   2  -2 21761.5 8464.71   1
   7  -2  -2 30811.7 3457.88   1
  -7   2   3 1766.82 1585.71   1
   7  -2  -3 1043.49 822.233   1
   7  -2  -4 117892. 6537.49   1
  -7   2   4 102418. 7180.75   1
  -7   2   5 9598.92 1938.84   1
   7  -2  -5 11190.7 2056.68   1
   7   2  -5 10398.9 1728.97   1
   7  -2  -6 75814.0 5422.19   1
   7   2  -6 75195.0 3743.84   1
  -7   2   6 74860.9 5199.54   1
  -7   2   7 6419.22 1881.43   1
   7   2  -7 8459.87 1194.59   1
   7  -3   0-671.457 857.109   1
  -7   3   0-511.685 1184.82   1
  -7   3  -1 86497.3 11289.6   1
   7  -3  -1 86669.1 6108.64   1
   7  -3   1 96850.4 7312.11   1
  -7   3   1 76190.8 7032.01   1
  -7   3   2 3864.33 1152.19   1
  -7   3  -2 13605.9 9847.25   1
   7  -3   2 6503.30 2965.53   1
   7  -3  -2 5500.21 1755.67   1
   7  -3   3 7996.03 2594.54   1
  -7   3   3 6061.94 1653.42   1
   7  -3  -3 5915.12 1520.19   1
  -7   3  -3 1969.81 3508.50   1
  -7   3   4 6491.56 1844.00   1
   7  -3   4 3430.89 1728.77   1
   7  -3  -4 5858.73 1568.06   1
   7  -3  -5 40136.8 4280.57   1
  -7   3   5 41273.0 4292.14   1
   7  -3  -6 8471.61 2135.50   1
   7   3  -6 6537.52 1181.76   1
  -7   3   6 9513.13 2113.62   1
   7   3  -7 4148.58 721.517   1
  -7   3   7 6214.47 1688.43   1
  -7   4   0 3818.53 3481.03   1
   7  -4   0 2412.69 2176.60   1
   7  -4   1 1464.15 1885.50   1
  -7   4  -1 3157.06 2434.59   1
   7  -4  -2 285788. 11158.8   1
  -7   4   2 281014. 11884.1   1
   7  -4   2 289324. 11927.4   1
  -7   4   3 667.622 514.393   1
  -7   4  -3 3053.12 3186.54   1
   7  -4   3 1441.24 913.425   1
   7  -4  -3 1109.30 721.856   1
  -7   4  -4 167277. 21339.3   1
   7  -4  -4 193354. 10266.6   1
   7  -4   4 158402. 11619.5   1
   7  -4  -5 2205.84 959.313   1
   7  -4   5 1819.65 1398.28   1
  -7   4   5 3315.11 1305.61   1
  -7   4   6 3981.46 1959.57   1
   7  -4   6 1469.17 1866.87   1
  -7   5   0-1076.07 1285.09   1
   7  -5   0-530.951 698.909   1
  -7   5   1 3085.33 1657.91   1
   7  -5  -1 4319.91 2004.84   1
  -7   5  -1 678.885 1713.78   1
   7  -5   1 4382.36 1416.77   1
   7  -5  -2 10330.3 2095.31   1
   7  -5   2 13280.0 2835.11   1
  -7   5   2 10807.3 2705.19   1
  -7   5  -2 12127.2 3588.94   1
  -7   5  -3 15458.9 4279.07   1
   7  -5  -3 14127.0 2928.72   1
  -7   5   3 13680.3 2798.58   1
   7  -5   3 13090.3 2754.13   1
  -7   5  -4-1068.38 3256.29   1
   7  -5   4 2751.22 1417.84   1
  -7   5   4 3833.11 1906.65   1
   7  -5   5 2215.36 1385.47   1
  -7   5   5 1800.41 1348.79   1
   7  -5   6 2191.30 1389.12   1
  -7   5  -6-83.9109 3082.10   1
  -7   5   6 2660.07 1475.19   1
  -7   6   0 1276.93 1294.98   1
   7  -6   0 1523.23 1505.53   1
  -7   6  -1 5094.27 1642.57   1
   7  -6  -1 6048.23 1838.88   1
   7  -6   1 5922.73 1669.59   1
  -7   6   1 6780.73 2260.35   1
   7  -6  -2 16272.3 3709.02   1
  -7   6  -2 8668.68 2773.51   1
   7  -6   2 8244.86 2059.55   1
  -7   6   2 15736.5 3631.84   1
   7  -6  -3-235.089 794.051   1
   7  -6   3-1383.21 973.318   1
  -7   6   3-432.277 1192.64   1
  -7   6  -3-1193.66 1943.21   1
  -7   6  -4 60658.5 9034.63   1
   7  -6  -4 48471.0 5511.35   1
  -7   6   4 47553.3 6026.66   1
   7  -6   4 48216.4 5583.33   1
  -7   6  -5 5242.29 4484.79   1
   7  -6  -5 14305.9 2876.60   1
  -7   6   5 8675.02 2730.98   1
   7  -6   5 10158.2 2560.29   1
   7  -7   0 510.828 1107.77   1
  -7   7   0 489.165 1190.19   1
   7  -7  -1 85368.9 7710.82   1
   7  -7   1 95019.7 7115.82   1
  -7   7   1 99066.5 8810.61   1
  -7   7  -1 101371. 8503.71   1
   7  -7  -2 3455.46 1484.80   1
  -7   7  -2 4368.13 1861.61   1
   7  -7   2 2777.90 1345.96   1
  -7   7   2 4308.68 1892.49   1
   7  -7  -3 195.148 930.123   1
   7  -7   3 99.0234 736.052   1
  -7   7  -3 1008.34 1003.43   1
  -7   7   3 180.323 2073.98   1
  -7   7  -4 812.263 1840.43   1
   7  -7  -4 1438.00 1247.01   1
   7  -7   4 1004.91 710.201   1
  -7   7   4 2391.66 1963.61   1
   7  -8   0 408.036 869.088   1
  -7   8   0 329.033 1125.92   1
  -7   8  -1-245.242 1442.02   1
   7  -8  -1 360.941 932.836   1
   7  -8   1-1305.79 1243.62   1
  -7   8   1-160.531 1239.08   1
   7  -8  -2 97521.1 8498.00   1
   7  -8   2 117902. 8439.58   1
  -7   8   2 102303. 10576.2   1
  -7   8  -2 115043. 9419.19   1
   7  -8   3 3524.67 1738.58   1
  -7   8  -3 2682.74 2104.07   1
   8   0  -2 53606.2 7775.16   1
  -8   0   3-1481.35 3888.94   1
   8   0  -4 136.929 525.834   1
  -8   0   4 1840.87 5489.32   1
   8   0  -5 41829.4 3740.51   1
  -8   0   5 40504.4 8483.16   1
  -8   0   6 64535.4 9706.45   1
   8   0  -6 51783.9 4027.67   1
  -8   0   7 16521.0 5652.80   1
   8   0  -7 17798.2 2454.59   1
  -8   1   1 9857.71 5570.64   1
   8  -1  -1 13079.7 3789.06   1
   8  -1  -2 5813.42 3207.19   1
  -8   1   2 10211.0 5622.04   1
  -8   1   3 5945.59 3622.14   1
   8  -1  -3 9314.01 1842.57   1
   8   1  -4 27779.7 3960.00   1
   8  -1  -4 31164.2 3310.43   1
   8   1  -5 986.918 621.574   1
  -8   1   5-463.343 1094.19   1
   8  -1  -5-316.356 674.086   1
  -8   1   6 17919.5 3640.27   1
   8  -1  -6 15131.8 2291.09   1
   8   1  -6 14018.7 2053.04   1
   8  -1  -7 582.894 549.241   1
   8   1  -7 1055.25 755.015   1
  -8   1   7 1172.34 919.895   1
  -8   2   0 289487. 23250.7   1
   8  -2   0 280136. 14578.1   1
   8  -2   1 86422.4 9924.72   1
  -8   2   1 56687.3 10060.7   1
   8  -2  -1 84419.7 7449.88   1
  -8   2  -1 49157.1 11087.6   1
  -8   2   2 79886.7 8062.86   1
   8  -2  -2 74595.8 5822.53   1
  -8   2   3 172268. 11021.0   1
   8  -2  -3 176578. 8456.52   1
   8  -2  -4 7081.61 1798.67   1
  -8   2   4 8456.55 2099.61   1
   8   2  -5 16052.4 2775.52   1
   8  -2  -5 15531.7 2452.36   1
  -8   2   5 11148.8 2763.98   1
   8  -2  -6 71715.5 5709.78   1
   8   2  -6 70920.2 4066.32   1
  -8   2   6 62972.7 6050.20   1
   8  -2  -7 12479.6 2457.69   1
  -8   2   7 12060.0 2290.35   1
   8   2  -7 12616.8 1606.46   1
  -8   3   0 26289.6 6333.84   1
   8  -3   0 19881.3 3225.55   1
   8  -3  -1 1721.81 1459.50   1
  -8   3   1 1503.34 1660.59   1
  -8   3  -2-378.670 2456.75   1
   8  -3   2-317.206 1720.42   1
  -8   3   2-94.2801 662.444   1
   8  -3  -2 3058.74 2347.56   1
   8  -3   3-868.727 1172.20   1
  -8   3  -3-1574.00 4803.71   1
  -8   3   3 330.234 1282.59   1
   8  -3  -3 6096.86 1769.56   1
   8  -3   4 16342.7 4099.55   1
   8  -3  -4 22550.0 3141.78   1
  -8   3   4 21589.8 3253.31   1
  -8   3   5 5952.43 1823.02   1
   8  -3  -5 5623.66 1999.33   1
  -8   3   6 4186.04 1445.97   1
   8  -3  -6 4125.22 1508.09   1
   8   3  -6 3495.68 1064.23   1
  -8   4   0 70605.7 7773.42   1
   8  -4   0 76530.7 6373.79   1
   8  -4   1 3290.76 1707.91   1
  -8   4  -1 3632.77 2909.89   1
  -8   4   1 2814.96 1477.25   1
   8  -4  -1 3303.49 1712.54   1
   8  -4  -2 32313.6 4222.08   1
  -8   4  -2 24749.5 7246.17   1
   8  -4   2 28234.1 4068.50   1
  -8   4   2 30854.9 4415.26   1
   8  -4   3-102.088 897.335   1
  -8   4   3 2196.43 1402.03   1
   8  -4  -3 4942.90 1687.23   1
  -8   4  -3-500.547 3588.70   1
  -8   4   4 4403.06 1971.38   1
  -8   4  -4 7209.33 7194.67   1
   8  -4  -4 3141.65 1775.80   1
   8  -4   4 1707.97 1541.93   1
   8  -4  -5 29246.7 4138.96   1
  -8   4   5 28782.7 3951.37   1
   8  -4   5 26490.4 5140.70   1
   8  -4   6 32935.5 5685.87   1
  -8   4   6 35272.6 4572.62   1
   8  -5   0 60394.1 6311.51   1
  -8   5   0 60351.9 7736.02   1
  -8   5   1 16336.2 3179.76   1
   8  -5  -1 16980.4 3078.31   1
   8  -5   1 15003.0 3099.04   1
  -8   5  -1 17548.2 3948.91   1
  -8   5   2 6389.54 2181.55   1
  -8   5  -2 5791.68 3256.75   1
   8  -5  -2 4856.91 1242.09   1
   8  -5   2 6336.11 2034.13   1
   8  -5  -3 30856.3 4121.08   1
  -8   5  -3 22660.7 6853.19   1
  -8   5   3 23223.8 4222.39   1
   8  -5   3 23999.5 3937.07   1
   8  -5  -4 13799.3 1606.38   1
   8  -5   4 26474.6 4292.46   1
   8  -5  -5 5530.86 1765.27   1
   8  -5   5 5138.13 1900.66   1
  -8   5  -5 4859.59 4926.20   1
  -8   5   5 4994.99 1944.31   1
   8  -6   0 103086. 7976.85   1
  -8   6   0 108451. 8871.28   1
   8  -6  -1 37956.6 4751.54   1
   8  -6   1 38270.1 5033.33   1
  -8   6   1 39369.9 5416.41   1
  -8   6  -1 48541.8 7473.64   1
   8  -6  -2 50618.1 5627.59   1
  -8   6   2 47075.8 5882.49   1
  -8   6  -3 90543.6 10954.1   1
   8  -6  -3 89100.3 7894.72   1
   8  -6   3 93791.0 7768.47   1
  -8   6   3 98604.5 8475.49   1
   8  -6  -4 4966.15 1715.61   1
  -8   6  -4 6947.52 4634.31   1
  -8   6   4 5855.84 2427.90   1
   8  -6   4 6332.09 1980.09   1
  -8   6  -5 4830.54 4611.70   1
  -8   6   5 3873.01 2309.30   1
   8  -6   5 7152.35 2522.81   1
  -8   7   0 3301.97 1797.37   1
   8  -7   0 2817.28 1396.11   1
  -8   7   1-485.837 1412.35   1
  -8   7  -1-506.045 837.967   1
   8  -7  -1-793.755 1367.63   1
   8  -7   1-679.207 849.470   1
   8  -7  -2 673.130 1011.98   1
   8  -7   2 489.420 884.700   1
  -8   7  -2-156.902 1260.46   1
  -8   7   2-322.747 1342.18   1
   8  -7  -3 8802.33 2608.94   1
  -8   7   3 8695.47 2878.48   1
  -8   8   0 19184.0 4308.67   1
   8  -8   0 20801.1 4084.42   1
  -8   8  -1 6419.11 2077.56   1
   8  -8  -1 2607.67 1845.69   1
   8  -8   1 3251.75 1683.94   1
  -8   8   1 1161.76 1466.61   1
   9   0  -2-1623.43 2399.95   1
   9   0  -3 888.073 974.660   1
  -9   0   5 28914.2 8266.30   1
   9   0  -5 39433.6 3801.48   1
  -9   0   6 30205.5 9917.64   1
   9   0  -6 40247.5 3986.62   1
   9  -1  -1 84329.0 10535.3   1
  -9   1   1 154674. 20052.7   1
  -9   1   2-921.870 3195.73   1
   9  -1  -2 3169.77 1999.88   1
   9  -1  -3 6878.39 1974.07   1
  -9   1   3 23967.5 7768.42   1
   9  -1  -4-840.636 726.625   1
   9   1  -4-233.376 887.920   1
  -9   1   4 2459.63 3205.36   1
   9  -1  -5 29343.7 3801.61   1
   9   1  -5 24470.6 3199.20   1
   9  -1  -6-828.935 481.695   1
  -9   1   6 43.4764 1171.32   1
   9   1  -6-877.254 688.228   1
  -9   2   0-2034.11 3129.18   1
   9  -2   0-97.9040 1129.28   1
   9  -2   1 100774. 11571.0   1
  -9   2   1 85550.9 13026.5   1
  -9   2  -1 73736.2 17407.4   1
   9  -2  -1 88127.5 8809.18   1
  -9   2   2 91048.9 13938.2   1
   9  -2  -2 124821. 8318.71   1
  -9   2   3 17181.4 4159.30   1
   9  -2  -3 15974.0 2819.35   1
  -9   2   4 62936.9 7485.28   1
   9  -2  -4 77694.6 6405.17   1
  -9   2   5 25072.6 4322.01   1
   9   2  -5 24155.8 3938.64   1
   9  -2  -5 26922.8 3440.88   1
   9   2  -6 971.805 630.830   1
   9  -2  -6 1187.77 749.149   1
  -9   2   6 1695.33 1179.65   1
   9  -3   0 395.464 578.246   1
  -9   3   0 2102.96 4561.74   1
   9  -3  -1 9398.61 2316.48   1
  -9   3   1 8704.04 2895.43   1
   9  -3   1 7434.84 2671.10   1
  -9   3   2 5553.97 2551.85   1
  -9   3  -2-53.8126 4129.52   1
   9  -3   2 5954.76 2271.56   1
   9  -3  -2 5792.15 1748.09   1
   9  -3   3 3130.41 1917.78   1
   9  -3  -3 2301.29 988.498   1
  -9   3   3 2497.24 1452.00   1
  -9   3   4 14630.7 5127.28   1
   9  -3  -5 16824.5 2830.85   1
  -9   3   5 16823.1 3707.16   1
   9   3  -6 10.1875 524.712   1
  -9   3   6 1158.94 1102.70   1
   9  -4   0-991.587 1378.16   1
  -9   4   0 88.2528 1536.35   1
  -9   4   1 95580.6 9490.12   1
  -9   4  -1 72845.2 11083.7   1
   9  -4  -1 96810.8 7483.83   1
   9  -4   1 97658.1 7957.29   1
   9  -4   2 1653.26 1344.88   1
   9  -4  -2 1008.69 617.348   1
  -9   4   2-512.604 1311.66   1
  -9   4   3 7031.08 3233.96   1
   9  -4   3 1235.23 1457.18   1
   9  -4  -3 7023.91 2605.34   1
  -9   4   4 6097.36 1934.88   1
   9  -4  -4 7052.98 1906.81   1
   9  -4   4 5030.49 2494.64   1
  -9   4  -4 1089.01 3905.81   1
   9  -4  -5 28444.3 4283.54   1
   9  -4   5 22586.7 4180.83   1
  -9   4   5 22839.9 3873.64   1
   9  -5   0 111.462 794.389   1
  -9   5   0-930.002 1811.62   1
  -9   5  -1 38718.0 7183.73   1
   9  -5  -1 41266.6 5285.06   1
   9  -5   1 41091.8 5352.96   1
  -9   5   1 37490.4 6759.01   1
   9  -5   2 1473.57 2074.10   1
  -9   5   2 3307.61 1580.21   1
   9  -5  -2 2993.39 1315.84   1
  -9   5  -2 2353.69 2189.75   1
   9  -5   3 2484.83 1966.37   1
  -9   5  -3-41.1564 2984.22   1
  -9   5   3 1203.46 879.172   1
   9  -5  -3 1741.65 1273.15   1
  -9   5   4 8143.29 2642.83   1
   9  -5   4 5456.44 2047.70   1
   9  -5  -4 9717.57 2563.56   1
  -9   5   5 17684.6 4077.62   1
   9  -5  -5 24968.7 4061.89   1
  -9   5  -5 17653.1 7172.70   1
   9  -5   5 25124.9 4287.39   1
  -9   6   0-2086.31 2100.21   1
   9  -6   0-251.813 926.043   1
   9  -6  -1 50370.4 5740.60   1
   9  -6   1 43858.1 5779.51   1
  -9   6   1 48791.6 6117.27   1
  -9   6  -1 45395.0 7250.41   1
  -9   6  -2 77012.7 10604.8   1
   9  -6  -2 73192.8 6868.13   1
   9  -6   2 70918.1 7449.78   1
  -9   6   2 76681.8 7733.81   1
  -9   6   3 6096.53 2498.72   1
   9  -6  -3 10500.7 2753.18   1
  -9   6  -3 8154.79 3819.89   1
   9  -6   3 9072.83 2550.48   1
  -9   6  -4 30591.3 11826.7   1
   9  -6  -4 46886.7 5715.01   1
   9  -6   4 42846.7 5941.63   1
  -9   6   4 39697.2 6476.38   1
  -9   7   0-659.598 1309.05   1
   9  -7   0-1176.96 1753.23   1
  -9   7   1 1795.50 1411.60   1
   9  -7  -1 1404.14 1274.80   1
   9  -7   1 1441.46 1071.24   1
  -9   7  -1 1586.53 1743.96   1
  -9   7   2 14706.7 3821.66   1
   9  -7  -2 17062.5 4073.39   1
   9  -7   2 17718.6 3684.79   1
  -9   7  -2 19158.5 4805.87   1
  10   0  -3 319711. 17388.7   1
  10   0  -4 830.605 1113.48   1
  10   0  -5 48120.4 4485.69   1
  10   0  -6 6593.26 2158.90   1
 -10   0   6 5728.86 7408.40   1
  10  -1  -1-771.238 2066.59   1
 -10   1   2-3801.15 5595.63   1
  10  -1  -2-207.348 1425.52   1
  10  -1  -3-373.460 684.844   1
 -10   1   3 5016.15 6665.20   1
  10   1  -4 21430.0 4446.23   1
  10  -1  -4 18606.0 2954.53   1
 -10   1   4 16112.0 6062.22   1
 -10   1   5-2228.92 3060.91   1
  10   1  -5 63.4660 977.390   1
  10  -1  -5 847.316 730.751   1
  10   1  -6-1307.29 2440.79   1
 -10   1   6 5669.74 4762.87   1
  10  -1  -6 6580.32 1797.18   1
  10  -2   0-888.370 1016.64   1
 -10   2   0-2102.21 4246.07   1
 -10   2   1-741.358 3141.56   1
  10  -2  -1 1914.15 1350.19   1
  10  -2  -2 1063.93 1558.48   1
 -10   2   2-3.52464 1884.60   1
  10  -2  -3 36832.1 4834.29   1
 -10   2   3 28785.5 8673.10   1
 -10   2   4-864.711 2144.47   1
  10  -2  -4-723.543 900.460   1
 -10   2   5 70641.2 8286.72   1
  10  -2  -5 62682.7 5705.60   1
 -10   2   6 311.700 1095.77   1
  10  -2  -6 968.500 679.057   1
  10   2  -6 283.500 736.185   1
 -10   3   0 37744.9 9655.76   1
  10  -3   0 48478.0 6749.51   1
  10  -3   1-1703.57 2040.81   1
 -10   3   1 972.894 2295.29   1
  10  -3  -2 10313.6 2591.47   1
 -10   3   2 8602.83 3466.90   1
 -10   3  -2 7203.28 6129.40   1
  10  -3   2 12933.0 3761.13   1
 -10   3   3 475.714 1192.19   1
  10  -3  -3 1029.51 898.584   1
 -10   3   4 22063.5 5179.35   1
  10  -3  -4 22662.1 3765.60   1
  10  -3  -5 1358.54 1018.54   1
 -10   3   5 703.447 827.684   1
  10  -4   0 1631.47 1384.48   1
 -10   4   0 163.982 2132.33   1
 -10   4   1 47939.0 8312.87   1
 -10   4  -1 43772.5 11745.6   1
  10  -4  -1 54305.3 6225.19   1
  10  -4   1 51330.6 6131.23   1
 -10   4   2 2996.37 2164.07   1
  10  -4   2-308.976 1526.29   1
 -10   4  -2-1669.40 5260.83   1
  10  -4  -2 250.848 1001.70   1
  10  -4  -3 180528. 10772.3   1
  10  -4   3 184337. 14332.4   1
 -10   4   3 181333. 13234.0   1
  10  -4  -4 11425.2 2653.23   1
 -10   4   4 8369.01 4040.14   1
  10  -4   4 3006.88 1963.47   1
  10  -4  -5 51715.9 5607.22   1
 -10   4   5 37375.3 5868.66   1
 -10   5   0 1342.71 2842.17   1
  10  -5   0 2171.18 1454.54   1
 -10   5  -1-558.032 1383.07   1
  10  -5  -1-687.416 1060.20   1
 -10   5   1 1590.05 2829.37   1
  10  -5   1 1168.49 1438.10   1
  10  -5   2 3140.98 2138.59   1
  10  -5  -2 2786.56 1468.18   1
 -10   5   2 1638.11 1183.98   1
 -10   5  -2 3750.39 5077.68   1
  10  -5   3 715.418 628.456   1
 -10   5   3 1082.39 1739.10   1
  10  -5  -3 1115.28 775.450   1
 -10   5  -3-2071.57 5418.66   1
  10  -5   4 7815.64 2757.13   1
 -10   5   4 7571.99 2661.62   1
  10  -5  -4 8467.01 2186.61   1
 -10   5  -4-458.788 3075.93   1
  10  -6   0 1501.40 1554.05   1
 -10   6   0 1409.21 2103.22   1
 -10   6  -1 4603.22 2690.71   1
  10  -6  -1 3216.00 1865.96   1
 -10   6   1 1246.02 1660.51   1
  10  -6   1 2794.36 1927.51   1
 -10   6   2 2788.90 2374.13   1
  10  -6  -2-1182.30 1146.60   1
 -10   6  -2 152.711 1565.42   1
  10  -6   2-189.580 893.467   1
 -10   6   3 10382.9 3280.02   1
  10  -6  -3 11232.9 2756.62   1
 -10   6  -3 8318.28 6102.85   1
  10  -6   3 10475.3 3106.33   1
  11   0  -3 8368.91 4058.93   1
  11   0  -4-945.154 970.703   1
  11   0  -5 28298.4 3575.40   1
  11  -1  -2 2495.44 2306.51   1
  11  -1  -3 3395.56 2042.10   1
 -11   1   3-5764.08 6167.25   1
  11  -1  -4 1527.66 1009.12   1
  11   1  -4-1255.48 2049.00   1
 -11   1   4 4483.86 5695.59   1
 -11   1   5 13930.8 5832.45   1
  11   1  -5 12185.6 2954.96   1
  11  -1  -5 16899.5 3020.98   1
  11  -2   0 618.564 2001.44   1
 -11   2   0-858.813 3492.58   1
 -11   2   1 29291.0 10827.0   1
  11  -2  -1 70814.8 9728.72   1
  11  -2  -2 60182.5 6765.13   1
  11  -2  -3 5426.44 1887.81   1
 -11   2   3-2594.90 3180.47   1
 -11   2   4 11658.8 5190.47   1
  11  -2  -4 26561.8 3988.61   1
  11  -2  -5 20530.3 3674.51   1
 -11   2   5 14784.3 6488.48   1
  11  -3   0 1038.16 2269.88   1
 -11   3   0 965.022 3095.24   1
 -11   3  -1 5097.17 4190.50   1
  11  -3  -1 8001.49 2674.05   1
 -11   3   1 5642.82 5205.26   1
  11  -3   1 15344.6 4901.57   1
  11  -3   2 7225.97 3295.39   1
  11  -3  -2 7612.59 2463.94   1
 -11   3  -2-481.701 3607.36   1
 -11   3   2 5978.99 5930.08   1
 -11   3   3 1112.10 1427.83   1
  11  -3  -3 1559.24 545.744   1
 -11   3   4 481.471 1249.13   1
  11  -3  -4 2334.29 1279.94   1
 -11   4   0 937.346 5033.77   1
  11  -4   0-48.0758 1030.03   1
 -11   4   1 60482.0 11298.4   1
 -11   4  -1 79916.7 16690.2   1
  11  -4  -1 73241.3 7624.61   1
  11  -4   1 80594.6 8268.80   1
 -11   4   2-794.645 1561.90   1
 -11   4  -2-438.862 2919.40   1
  11  -4   2 94.6791 1381.48   1
  11  -4  -2 1989.27 1107.93   1
 -11   4  -3 7489.16 6670.73   1
 -11   4   3 1115.69 1708.19   1
  11  -4   3 5915.80 3005.17   1
  11  -4  -3 2200.57 1577.91   1
  11  -4  -4 2770.80 1347.30   1
  11  -4   4 1888.23 2194.97   1
 -11   4   4-860.920 1174.23   1
 -11   5   0 264.664 1976.77   1
  11  -5   0-4.11563 735.246   1
  11  -5   1 20581.9 4094.94   1
 -11   5   1 20184.9 5305.18   1
  11  -5  -1 20646.1 4313.05   1
 -11   5  -1 18165.1 8585.97   1
  11  -5   2 2233.53 1413.87   1
  11  -5  -2 2857.67 1713.75   1
 -11   5   2 991.118 1225.88   1
 -11   5  -3 1476.73 3763.33   1
  11  -5   3 1646.80 1352.76   1
  11  -5  -3 3379.07 1820.88   1
 -11   5   3 1643.01 1423.54   1
 -11   6   0-1758.54 1836.44   1
  11  -6   0-244.295 1038.41   1
 -11   6  -1 31974.8 8131.85   1
  11  -6  -1 30721.3 5106.29   1
  11  -6   1 37205.6 6050.43   1
 -11   6   1 32885.2 6567.95   1
  12   0  -3 9651.16 4017.67   1
  12  -1  -2 5478.30 3086.30   1
  12  -1  -3 1060.48 1173.25   1
  12  -1  -4 12197.7 2731.06   1
 -12   1   4 12756.6 7963.76   1
  12  -2  -1 33508.2 7094.14   1
 -12   2   1 16911.8 8805.77   1
  12  -2  -2 15528.0 4257.21   1
 -12   2   2 10839.4 7036.23   1
 -12   2   3 51100.7 11977.7   1
  12  -2  -3 86154.2 7896.21   1
 -12   2   4 2634.27 3193.33   1
  12  -2  -4 6457.98 2030.79   1
  12  -3   0 6298.86 3289.34   1
 -12   3   0-5766.95 6584.19   1
  12  -3  -1-614.571 1124.95   1
  12  -3   1-1715.86 1583.85   1
 -12   3   1 3001.44 4521.01   1
  12  -3  -2-203.268 640.758   1
 -12   3   2 2971.40 4029.08   1
 -12   3   3-2165.55 3814.69   1
  12  -3  -3 496.350 816.474   1
 -12   4   0 15280.7 6836.78   1
  12  -4   0 23682.4 4786.80   1
  12  -4  -1-388.158 804.925   1
 -12   4  -1-1288.53 4642.58   1
  12  -4   1 428.704 794.081   1
 -12   4   1-3835.81 4168.96   1
 -12   4  -2 3959.31 5437.40   1
  12  -4   2 12695.5 4265.57   1
 -12   4   2 8236.29 5132.86   1
  12  -4  -2 16880.6 3656.18   1
  12  -5   0 41999.3 6674.64   1
 -12   5   0 34926.0 10270.5   1
 -12   5   1 1387.60 1653.52   1
  12  -5  -1 2076.12 1736.25   1
  13  -1  -3 29.7996 1547.80   1
  13  -2  -1 14636.2 5046.20   1
  13  -2  -2 2970.41 2131.84   1
 -13   2   2-2790.17 4729.15   1
  13  -3   0-991.889 1583.24   1
 -13   3   0 1874.15 4708.33   1
  13  -3  -1 17444.0 4406.58   1
 -13   3   1 10945.9 8531.96   1
   0   0   0    0.00    0.00   0

TITL La3O2CN3_27GPa in Pnma
REM Pnma (#62, found as Pcmn in -cba setting)
CELL 0.29040   9.794744   7.006246   6.369900  90.0000  90.0000  90.0000
ZERR    4.00   0.001986   0.001101   0.001138   0.0000   0.0000   0.0000
LATT  1
SYMM -x+1/2,-y, z+1/2
SYMM -x, y+1/2,-z
SYMM  x+1/2,-y+1/2,-z+1/2
SFAC C N O La
UNIT 4.00 12.00 8.00 12.00
TREF
HKLF 4
END
;
_shelx_hkl_checksum                96249
loop_
  _axis.id
  _axis.system
  _axis.type
  _axis.equipment
  _axis.parity
  _axis.depends_on
  _axis.zero
  _axis.vector[1]
  _axis.vector[2]
  _axis.vector[3]
 source abstract . source . . . 1.00000000 0.00000000 0.00000000
 omega abstract rotation goniometer -1 . 0.00000000 0.00000000 0.00000000
 1.00000000
 kappa abstract rotation goniometer -1 omega 0.00000000 -0.76604444 0.00000000
 0.64278761
 phi abstract rotation goniometer -1 kappa . 0.00000000 0.00000000 1.00000000
 theta abstract rotation goniometer -1 . 0.21209000 0.00000000 0.00000000
 1.00000000
 matrixX abstract general general . phi . 1.00000000 0.00000000 0.00000000
 matrixY abstract general general . phi . 0.00000000 1.00000000 0.00000000
 matrixZ abstract general general . phi . 0.00000000 0.00000000 1.00000000
 dacX abstract translation general . phi . 0.00000000 1.00000000 0.00000000
 dacY abstract translation general . phi . -1.00000000 0.00000000 0.00000000
 dacZ abstract translation general . phi . 0.00000000 0.00000000 1.00000000

_olex2_submission_special_instructions  'No special instructions were received'
_oxdiff_exptl_absorpt_empirical_details
;
Empirical correction (ABSPACK) includes:
- Absorption correction using spherical harmonics
- Frame scaling
;
_oxdiff_exptl_absorpt_empirical_full_max  4.223
_oxdiff_exptl_absorpt_empirical_full_min  0.476

# start Validation Reply Form
_vrf_PLAT911_La3O2CN3_25GPa
;
PROBLEM: Missing FCF Refl Between Thmin & STh/L=    0.600         77 Report
RESPONSE: This measurement was performed at high pressure which, due to 
the high pressure apparatus, limits the theta range. Indeed, the diamond 
anvil cell metallic body typically shadows more than 60% of the reflections.
;
# end Validation Reply Form
