# Supplementary material for: Stabilization Of The CN3 5− Anion In Recoverable High‐pressure Ln3O2(CN3) (Ln=La, Eu, Gd, Tb, Ho, Yb) Oxoguanidinates
Source: Angew Chem Int Ed Engl. 2023 Oct 16;62(47):e202311516. doi: 10.1002/anie.202311516 (PMC11497228; doi:10.1002/anie.202311516)
Supplement: Supplementary file 3 — Supporting Information [file ANIE-62-e202311516-s003.cif]

data_La3O2CN3_54GPa
_audit_creation_date               2023-06-07
_audit_creation_method
;
Olex2 1.5
(compiled 2023.03.06 svn.rbb2c1857 for OlexSys, GUI svn.r6748)
;
_shelx_SHELXL_version_number       '2018/3'
_audit_contact_author_address      ?
_audit_contact_author_email        ?
_audit_contact_author_name         ''
_audit_contact_author_phone        ?
_publ_contact_author_id_orcid      ?
_publ_section_references
;
Dolomanov, O.V., Bourhis, L.J., Gildea, R.J, Howard, J.A.K. & Puschmann, H.
 (2009), J. Appl. Cryst. 42, 339-341.

Sheldrick, G.M. (2015). Acta Cryst. C71, 3-8.
;
_chemical_name_common              ?
_chemical_name_systematic          'Lanthanum (III) guanidinate dioxide'
_chemical_formula_moiety           '3(La), 2(O), C N3'
_chemical_formula_sum              'C La3 N3 O2'
_chemical_formula_weight           502.77
_chemical_melting_point            ?
_chemical_oxdiff_formula           'La3 O2 CN3'
loop_
  _atom_type_symbol
  _atom_type_description
  _atom_type_scat_dispersion_real
  _atom_type_scat_dispersion_imag
  _atom_type_scat_source
 'C' 'C' -0.0010 0.0002 'International Tables Vol C Tables 4.2.6.8 and 6.1.1.4'
 'La' 'La' -1.4483 2.9895
 'International Tables Vol C Tables 4.2.6.8 and 6.1.1.4'
 'N' 'N' -0.0012 0.0004 'International Tables Vol C Tables 4.2.6.8 and 6.1.1.4'
 'O' 'O' -0.0010 0.0008 'International Tables Vol C Tables 4.2.6.8 and 6.1.1.4'

_shelx_space_group_comment
;
The symmetry employed for this shelxl refinement is uniquely defined
by the following loop, which should always be used as a source of
symmetry information in preference to the above space-group names.
They are only intended as comments.
;
_space_group_crystal_system        'orthorhombic'
_space_group_IT_number             62
_space_group_name_H-M_alt          'P n m a'
_space_group_name_Hall             '-P 2ac 2n'
loop_
  _space_group_symop_operation_xyz
 'x, y, z'
 '-x+1/2, -y, z+1/2'
 '-x, y+1/2, -z'
 'x+1/2, -y+1/2, -z+1/2'
 '-x, -y, -z'
 'x-1/2, y, -z-1/2'
 'x, -y-1/2, z'
 '-x-1/2, y-1/2, z-1/2'

_cell_length_a                     9.2875(7)
_cell_length_b                     6.8259(5)
_cell_length_c                     6.149(2)
_cell_angle_alpha                  90
_cell_angle_beta                   90
_cell_angle_gamma                  90
_cell_volume                       389.84(14)
_cell_formula_units_Z              4
_cell_measurement_reflns_used      1068
_cell_measurement_temperature      293(2)
_cell_measurement_theta_max        16.8240
_cell_measurement_theta_min        1.7790
_shelx_estimated_absorpt_T_max     0.941
_shelx_estimated_absorpt_T_min     0.941
_exptl_absorpt_coefficient_mu      15.488
_exptl_absorpt_correction_T_max    1.00000
_exptl_absorpt_correction_T_min    0.84966
_exptl_absorpt_correction_type     multi-scan
_exptl_absorpt_process_details
;
CrysAlisPro 1.171.43.67a (Rigaku Oxford Diffraction, 2023)
Empirical absorption correction using spherical harmonics,
implemented in SCALE3 ABSPACK scaling algorithm.
;
_exptl_absorpt_special_details     ?
_exptl_crystal_colour              ?
_exptl_crystal_density_diffrn      8.566
_exptl_crystal_density_meas        ?
_exptl_crystal_density_method      ?
_exptl_crystal_description         irregular
_exptl_crystal_F_000               856
_exptl_crystal_preparation        
 'high-pressure high-temperature synthesis in the laser-heated diamond anvil cell at 54 GPa'
_exptl_crystal_recrystallization_method  ?
_exptl_crystal_size_max            0.004
_exptl_crystal_size_mid            0.004
_exptl_crystal_size_min            0.004
_exptl_transmission_factor_max     ?
_exptl_transmission_factor_min     ?
_diffrn_reflns_av_R_equivalents    0.0356
_diffrn_reflns_av_unetI/netI       0.0338
_diffrn_reflns_Laue_measured_fraction_full  0.523
_diffrn_reflns_Laue_measured_fraction_max  0.409
_diffrn_reflns_limit_h_max         15
_diffrn_reflns_limit_h_min         -16
_diffrn_reflns_limit_k_max         10
_diffrn_reflns_limit_k_min         -11
_diffrn_reflns_limit_l_max         5
_diffrn_reflns_limit_l_min         -5
_diffrn_reflns_number              2095
_diffrn_reflns_point_group_measured_fraction_full  0.523
_diffrn_reflns_point_group_measured_fraction_max  0.409
_diffrn_reflns_theta_full          10.034
_diffrn_reflns_theta_max           16.869
_diffrn_reflns_theta_min           1.792
_diffrn_ambient_temperature        293(2)
_diffrn_ambient_pressure           54000000
_diffrn_detector                   'CCD plate'
_diffrn_detector_area_resol_mean   ?
_diffrn_measured_fraction_theta_full  0.523
_diffrn_measured_fraction_theta_max  0.409
_diffrn_measurement_details
;
List of Runs (angles in degrees, time in seconds):

  # Type    Start    End  Width  t~exp~   \w     \q     \k     \f   Frames
--------------------------------------------------------------------------
  1  \f    -37.50  32.00   0.50    1.00   0.00   0.00   0.00    --   139
;
_diffrn_measurement_device         'abstract diffractometer'
_diffrn_measurement_device_type   
 'esperanto-CrysAlisPro-abstract goniometer imported esperanto images'
_diffrn_measurement_method         '\f scans'
_diffrn_orient_matrix_axis[1]      matrixX
_diffrn_orient_matrix_axis[2]      matrixY
_diffrn_orient_matrix_axis[3]      matrixZ
_diffrn_orient_matrix_type        
 'CrysAlisPro convention (1999,Acta A55,543-557)'
_diffrn_orient_matrix_UB_11        0.0066859000
_diffrn_orient_matrix_UB_12        0.0024972000
_diffrn_orient_matrix_UB_13        -0.0465133000
_diffrn_orient_matrix_UB_21        -0.0301098000
_diffrn_orient_matrix_UB_22        -0.0058464000
_diffrn_orient_matrix_UB_23        -0.0100799000
_diffrn_orient_matrix_UB_31        -0.0045213000
_diffrn_orient_matrix_UB_32        0.0418522000
_diffrn_orient_matrix_UB_33        0.0011803000
_diffrn_radiation_monochromator    synchrotron
_diffrn_radiation_probe            x-ray
_diffrn_radiation_type             synchrotron
_diffrn_radiation_wavelength       0.2904
_diffrn_source                     synchrotron
_reflns_Friedel_coverage           0.000
_reflns_Friedel_fraction_full      .
_reflns_Friedel_fraction_max       .
_reflns_number_gt                  635
_reflns_number_total               703
_reflns_special_details
;
 Reflections were merged by SHELXL according to the crystal
 class for the calculation of statistics and refinement.
 
 _reflns_Friedel_fraction is defined as the number of unique
 Friedel pairs measured divided by the number that would be
 possible theoretically, ignoring centric projections and
 systematic absences.
;
_reflns_threshold_expression       'I > 2\s(I)'
_computing_cell_refinement         'CrysAlisPro 1.171.43.67a (Rigaku OD, 2023)'
_computing_data_collection         'CrysAlis171 .NET)'
_computing_data_reduction          'CrysAlisPro 1.171.43.67a (Rigaku OD, 2023)'
_computing_molecular_graphics      'Olex2 1.5 (Dolomanov et al., 2009)'
_computing_publication_material    'Olex2 1.5 (Dolomanov et al., 2009)'
_computing_structure_refinement    'SHELXL 2018/3 (Sheldrick, 2015)'
_computing_structure_solution      ?
_refine_diff_density_max           1.920
_refine_diff_density_min           -2.181
_refine_diff_density_rms           0.380
_refine_ls_extinction_coef         .
_refine_ls_extinction_method       none
_refine_ls_goodness_of_fit_ref     1.009
_refine_ls_hydrogen_treatment      undef
_refine_ls_matrix_type             full
_refine_ls_number_parameters       49
_refine_ls_number_reflns           703
_refine_ls_number_restraints       0
_refine_ls_R_factor_all            0.0279
_refine_ls_R_factor_gt             0.0253
_refine_ls_restrained_S_all        1.009
_refine_ls_shift/su_max            0.000
_refine_ls_shift/su_mean           0.000
_refine_ls_structure_factor_coef   Fsqd
_refine_ls_weighting_details      
 'w=1/[\s^2^(Fo^2^)+(0.0257P)^2^] where P=(Fo^2^+2Fc^2^)/3'
_refine_ls_weighting_scheme        calc
_refine_ls_wR_factor_gt            0.0530
_refine_ls_wR_factor_ref           0.0547
_refine_special_details            ?
_olex2_refinement_description
;
;
_atom_sites_solution_hydrogens     .
_atom_sites_solution_primary       ?
_atom_sites_solution_secondary     ?
loop_
  _atom_site_label
  _atom_site_type_symbol
  _atom_site_fract_x
  _atom_site_fract_y
  _atom_site_fract_z
  _atom_site_U_iso_or_equiv
  _atom_site_adp_type
  _atom_site_occupancy
  _atom_site_site_symmetry_order
  _atom_site_calc_flag
  _atom_site_refinement_flags_posn
  _atom_site_refinement_flags_adp
  _atom_site_refinement_flags_occupancy
  _atom_site_disorder_assembly
  _atom_site_disorder_group
 La1 La 0.32330(2) 0.01466(3) 0.07787(8) 0.00660(14) Uani 1 1 d . . . . .
 La2 La 0.47616(3) 0.250000 0.60594(11) 0.00642(18) Uani 1 2 d S T P . .
 O1 O 0.2334(4) 0.250000 0.8268(14) 0.006(2) Uani 1 2 d S T P . .
 O2 O 0.2943(4) 0.250000 0.3672(15) 0.010(2) Uani 1 2 d S T P . .
 N1 N 0.0696(3) 0.0736(4) 0.2059(12) 0.0061(17) Uani 1 1 d . . . . .
 N2 N 0.0081(4) 0.250000 0.5113(17) 0.007(3) Uani 1 2 d S T P . .
 C1 C 0.0536(6) 0.250000 0.305(2) 0.013(4) Uani 1 2 d S T P . .

loop_
  _atom_site_aniso_label
  _atom_site_aniso_U_11
  _atom_site_aniso_U_22
  _atom_site_aniso_U_33
  _atom_site_aniso_U_23
  _atom_site_aniso_U_13
  _atom_site_aniso_U_12
 La1 0.00470(10) 0.00516(9) 0.0099(4) 0.00069(9) -0.00023(9) -0.00007(4)
 La2 0.00537(12) 0.00479(11) 0.0091(6) 0.000 -0.00011(12) 0.000
 O1 0.0048(13) 0.0084(13) 0.003(7) 0.000 0.0011(16) 0.000
 O2 0.0094(15) 0.0080(14) 0.012(8) 0.000 0.0032(19) 0.000
 N1 0.0065(11) 0.0066(11) 0.005(6) -0.0005(14) -0.0018(13) 0.0005(6)
 N2 0.0048(16) 0.0082(15) 0.007(9) 0.000 -0.0022(19) 0.000
 C1 0.009(2) 0.0094(19) 0.020(12) 0.000 -0.002(3) 0.000

_geom_special_details
;
 All esds (except the esd in the dihedral angle between two l.s. planes)
 are estimated using the full covariance matrix.  The cell esds are taken
 into account individually in the estimation of esds in distances, angles
 and torsion angles; correlations between esds in cell parameters are only
 used when they are defined by crystal symmetry.  An approximate (isotropic)
 treatment of cell esds is used for estimating esds involving l.s. planes.
;
loop_
  _geom_bond_atom_site_label_1
  _geom_bond_atom_site_label_2
  _geom_bond_distance
  _geom_bond_site_symmetry_2
  _geom_bond_publ_flag
 N1 C1 1.357(8) . ?
 N2 C1 1.340(17) . ?

loop_
  _geom_angle_atom_site_label_1
  _geom_angle_atom_site_label_2
  _geom_angle_atom_site_label_3
  _geom_angle
  _geom_angle_site_symmetry_1
  _geom_angle_site_symmetry_3
  _geom_angle_publ_flag
 N1 C1 N1 125.1(11) 7_565 . ?
 N2 C1 N1 117.3(6) . 7_565 ?
 N2 C1 N1 117.3(6) . . ?

_shelx_res_file
;
TITL La3O2CN3_54GPa in Pnma
    la3o2cn3_54gpa.res
    created by SHELXL-2018/3 at 14:11:58 on 07-Jun-2023
REM Pnma (#62, found as Pcmn in -cba setting)
CELL 0.2904 9.287455 6.825915 6.149342 90 90 90
ZERR 4 0.000703 0.000492 0.002149 0 0 0
LATT 1
SYMM 0.5-X,-Y,0.5+Z
SYMM -X,0.5+Y,-Z
SYMM 0.5+X,0.5-Y,0.5-Z
SFAC C La N O
DISP C -0.001 0.0002 4.07
DISP La -1.4483 2.9895 5020.65
DISP N -0.0012 0.0004 5.19
DISP O -0.001 0.0008 6.66
UNIT 4 12 12 8

L.S. 20
PLAN  8
SIZE 0.004 0.004 0.004
CONF
CONN 0 La1
CONN 0 La2
list 4
MORE -1
fmap 2 53
acta
OMIT 13 8 5
OMIT 2 2 0
OMIT 3 0 1
OMIT 1 2 1
OMIT 8 2 0
OMIT 0 11 3
REM <olex2.extras>
REM <HklSrc "%.\\La3O2CN3_54GPa.hkl">
REM </olex2.extras>

WGHT    0.025700
FVAR       3.12248
LA1   2    0.323295    0.014661    0.077865    11.00000    0.00470    0.00516 =
         0.00994    0.00069   -0.00023   -0.00007
LA2   2    0.476157    0.250000    0.605942    10.50000    0.00537    0.00479 =
         0.00910    0.00000   -0.00011    0.00000
O1    4    0.233377    0.250000    0.826823    10.50000    0.00477    0.00836 =
         0.00345    0.00000    0.00109    0.00000
O2    4    0.294291    0.250000    0.367185    10.50000    0.00939    0.00801 =
         0.01239    0.00000    0.00318    0.00000
N1    3    0.069619    0.073602    0.205854    11.00000    0.00651    0.00663 =
         0.00527   -0.00053   -0.00175    0.00049
N2    3    0.008093    0.250000    0.511327    10.50000    0.00482    0.00821 =
         0.00723    0.00000   -0.00222    0.00000
C1    1    0.053611    0.250000    0.304572    10.50000    0.00889    0.00936 =
         0.01989    0.00000   -0.00239    0.00000
HKLF 4


REM  La3O2CN3_54GPa in Pnma
REM wR2 = 0.0547, GooF = S = 1.009, Restrained GooF = 1.009 for all data
REM R1 = 0.0253 for 635 Fo > 4sig(Fo) and 0.0279 for all 703 data
REM 49 parameters refined using 0 restraints

END

WGHT      0.0257      0.0000

REM Highest difference peak  1.920,  deepest hole -2.181,  1-sigma level  0.380
Q1    1   0.4197  0.2500  0.3876  10.50000  0.05    1.92
Q2    1   0.2759 -0.0012  0.2447  11.00000  0.05    1.88
Q3    1   0.2216  0.0052  0.1356  11.00000  0.05    1.74
Q4    1  -0.0588  0.0673  0.6034  11.00000  0.05    1.61
Q5    1   0.2677  0.0155 -0.1391  11.00000  0.05    1.43
Q6    1   0.5813  0.2500  0.6168  10.50000  0.05    1.34
Q7    1   0.2205  0.2500  0.4273  10.50000  0.05    1.32
Q8    1   0.1224 -0.0127  0.3764  11.00000  0.05    1.31
;
_shelx_res_checksum                99342
_shelx_hkl_file
;
   0   7  -1 143564. 2517.02   1
   0  -7  -2 43.5147 119.291   1
   0  -8  -2 96412.1 2505.88   1
   0  -9  -2-1.55917 109.331   1
   0  -9  -3 20568.9 1253.69   1
   0 -10  -3-54.2639 103.394   1
   0 -11  -3 215066. 3795.77   1
  -1  -2  -1 498510. 5131.13   1
  -1  -3  -1 89019.2 2004.44   1
   1   4   0-45.2506 67.7806   1
  -1  -4  -1 235.855 77.6465   1
   1   5   0 20.5830 88.8105   1
  -1  -5  -1 51946.2 1484.59   1
   1   6   0 131.163 61.5742   1
   1   6  -1 260220. 3897.23   1
  -1  -6  -1 251111. 3514.02   1
  -1  -6  -2 174147. 3556.66   1
   1   7   0 106.237 117.159   1
  -1  -7  -1 119106. 2574.03   1
   1   7  -1 115574. 2968.09   1
  -1  -7  -2 24049.8 1600.48   1
   1   8   0-122.232 67.5952   1
  -1  -8  -1 1395.91 305.972   1
   1   8  -1 1163.47 241.176   1
   1  -8  -2 87285.5 1886.02   1
  -1  -8  -2 89545.3 2373.38   1
  -1  -8  -3 13715.9 1209.04   1
   1   9  -1 66042.2 1867.98   1
  -1  -9  -2 151047. 2978.74   1
  -1  -9  -3 2086.92 525.340   1
   1  10  -1 75137.5 2145.86   1
  -1 -10  -2 33562.2 1615.43   1
   1 -10  -3 6515.91 608.424   1
  -1 -10  -3 7276.53 747.962   1
  -1 -11  -3 395.763 197.448   1
   1 -11  -3 314.297 85.0528   1
  -1 -11  -4 999.453 456.143   1
  -2   0   0 10951.1 645.050   1
   2   0   0 10533.7 644.609   1
  -2   0  -1 69800.7 2133.63   1
   2   0   1 50838.8 1762.11   1
  -2   1   0 42275.3 1240.08   1
  -2  -1   0 41272.5 1377.46   1
   2   1   0 41080.1 1324.79   1
   2  -1   0 41928.2 1209.08   1
   2  -1   1 86151.0 2024.88   1
   2   1   1 84583.8 2541.05   1
  -2  -1  -1 82866.8 2113.01   1
  -2  -2   0 835078. 7844.52   1
   2   2   0 761202. 6223.66   1
  -2  -2  -1 173896. 3038.96   1
   2   2   1 153777. 3422.01   1
  -2  -3   0 71.4888 145.452   1
   2   3   0-8.53270 61.0002   1
  -2  -3  -1 51252.7 1977.51   1
   2   3   1 50664.2 1968.04   1
  -2  -4   0 13419.0 950.394   1
   2   4   0 14246.6 930.280   1
  -2  -4  -1 63426.1 1924.87   1
  -2   4  -1 62548.0 1676.83   1
   2   4   1 64691.7 2361.47   1
  -2  -4  -2 13778.4 1292.58   1
   2   5   0 125695. 2704.54   1
  -2   5  -1 75141.0 1833.80   1
   2   5   1 76265.0 2465.26   1
  -2  -5  -2 41922.2 1881.22   1
   2   6   0 544166. 5523.21   1
   2   6  -1 101656. 2745.08   1
  -2  -6  -1 101128. 2576.51   1
  -2  -6  -2 70581.2 3025.77   1
   2   7   0 44397.7 1729.13   1
  -2  -7  -1 4196.42 561.328   1
   2   7  -1 3696.67 558.343   1
   2   7   1 3378.36 480.353   1
  -2  -7  -2 15719.3 1128.93   1
  -2  -7  -3 4309.88 734.472   1
   2   8   0 140.862 120.507   1
   2   8  -1 17888.1 1102.11   1
  -2  -8  -1 16936.3 1134.73   1
  -2  -8  -2 1423.75 380.270   1
  -2  -8  -3 54251.3 2483.14   1
   2   9   0 146369. 3005.57   1
   2   9  -1 65484.5 2355.08   1
  -2  -9  -2 26742.4 1469.70   1
  -2  -9  -3 165296. 4153.12   1
   2  10   0 135603. 3129.43   1
   2  10  -1 19861.1 1093.22   1
  -2 -10  -2 20596.8 1459.34   1
  -2 -10  -3 55762.7 2320.18   1
  -2 -10  -4 29489.3 2261.89   1
  -2 -11  -2 11098.6 901.186   1
  -2 -11  -3 114.899 158.312   1
  -2 -11  -4 744.643 278.681   1
  -3   0   0-1.94138 34.5429   1
   3   0   0-31.4128 98.0971   1
   3   0   1 840479. 7527.53   1
  -3   0  -1 999999. 10206.8   1
  -3   1   0 103.699 283.825   1
   3   1   0 278.680 357.070   1
  -3  -1   0 241.881 344.738   1
   3  -1   0 1.25112 221.811   1
  -3  -1  -1 39236.1 1958.05   1
   3   1   1 42601.2 1714.66   1
  -3   1  -1 43381.6 1841.85   1
   3  -1   1 42833.8 1756.24   1
   3   1   2 137880. 3651.25   1
  -3  -1  -2 131145. 3918.28   1
  -3   2   0-40.4304 114.467   1
   3  -2   0-52.2194 109.044   1
  -3  -2   0-211.813 314.494   1
   3   2   0-248.544 231.243   1
  -3  -2  -1 359968. 5182.77   1
   3  -2   1 380337. 5631.63   1
  -3  -2  -2 150257. 4432.81   1
   3   2   2 150925. 3792.86   1
  -3  -3   0 95.7091 82.2012   1
   3   3   0-71.8716 125.521   1
  -3   3   0-168.198 223.643   1
   3  -3   0-94.7695 156.430   1
  -3   3  -1 24145.4 1232.39   1
  -3  -3  -1 23335.8 1310.67   1
   3   3   1 23486.4 1299.67   1
   3   3   2 387898. 6109.03   1
  -3  -3  -2 387433. 6262.10   1
   3   4   0 99.6745 76.9359   1
  -3  -4   0-71.6198 94.3203   1
  -3   4   0-64.3431 79.6894   1
   3  -4   0 46.6023 39.1738   1
  -3  -4  -1 834421. 9395.66   1
   3   4  -1 824589. 8990.69   1
   3   4   2 6914.02 873.731   1
  -3  -4  -2 6553.34 812.837   1
   3   5   0-54.4685 185.304   1
   3  -5   0-427.314 342.946   1
  -3  -5   0 89.6308 152.923   1
  -3  -5  -1 34124.5 1748.21   1
  -3   5  -1 37652.5 1387.22   1
   3   5  -1 33775.1 1777.41   1
   3  -5  -1 32907.0 1330.43   1
   3   5   1 33231.9 1669.32   1
   3   5   2 3791.29 657.754   1
  -3  -5  -2 3728.02 722.005   1
   3   6   0 123.064 292.848   1
   3  -6  -1 98065.7 2011.07   1
   3   6  -1 88748.0 3449.24   1
  -3  -6  -1 95150.3 2838.47   1
  -3   6  -1 91993.3 1884.45   1
   3   6   1 85739.9 2837.92   1
  -3  -6  -2 73756.8 2740.89   1
  -3  -6  -3 29681.5 1924.73   1
   3   7   0-66.1320 185.324   1
  -3   7  -1 2770.68 362.564   1
  -3  -7  -1 2834.44 564.947   1
   3   7   1 2274.44 626.952   1
   3   7  -1 2440.56 517.190   1
  -3   7  -2 322517. 5550.24   1
  -3  -7  -2 318933. 5583.80   1
  -3  -7  -3 4610.41 764.144   1
   3   8   0 82.2790 165.057   1
  -3  -8  -1 268808. 5186.78   1
   3   8  -1 272777. 5115.82   1
   3   8   1 264270. 5351.48   1
  -3  -8  -2 2747.98 570.340   1
  -3   8  -2 3853.08 458.225   1
  -3  -8  -3 1878.26 554.043   1
   3   9   0-13.4196 66.7039   1
  -3  -9  -1 26003.1 1743.08   1
   3   9  -1 26075.3 1633.33   1
   3   9   1 24561.3 1485.91   1
  -3  -9  -2 4112.42 598.024   1
  -3   9  -2 3552.97 512.336   1
  -3  -9  -3 4799.19 732.178   1
  -3  -9  -4 40076.1 2582.68   1
   3  10   0 144.145 126.521   1
   3  10  -1 9313.24 861.108   1
   3  10  -2 21657.8 1540.84   1
  -3 -10  -2 20972.8 1642.56   1
  -3  10  -2 17448.6 720.256   1
  -3 -10  -3 10974.6 1238.38   1
  -3 -10  -4 4997.65 914.615   1
  -3 -11  -2 175198. 4499.51   1
  -3 -11  -3 1256.53 385.536   1
  -3 -11  -4 105399. 3696.57   1
  -4   0   0 83113.6 2695.73   1
   4   0   0 83146.0 2558.33   1
   4   0   1 645311. 9092.39   1
  -4   0  -1 559925. 6990.44   1
  -4   0  -2 713.280 308.132   1
   4   0   2 927.516 449.491   1
   4   1   0 6625.45 784.345   1
  -4  -1   0 6365.69 773.031   1
   4  -1   0 5945.88 676.149   1
  -4   1   0 6403.85 717.675   1
  -4  -1  -1 92345.7 2815.59   1
   4   1   1 96686.1 3542.48   1
   4  -1   1 90989.9 2646.22   1
  -4   1  -1 96771.0 2786.95   1
  -4  -1  -2 2948.97 588.061   1
   4  -1   2 3014.11 556.644   1
   4   1   2 3200.32 701.001   1
  -4   1  -2 3565.80 616.375   1
   4  -2   0 579149. 7035.92   1
   4   2   0 593669. 7175.66   1
  -4  -2   0 570556. 8296.76   1
  -4   2  -1 55405.2 2033.36   1
   4   2   1 58865.9 2921.74   1
  -4  -2  -1 51005.7 2113.98   1
   4  -2   1 55867.3 2006.99   1
  -4  -2  -2 47670.8 2224.34   1
   4  -2   2 48992.0 2257.10   1
   4   3   0 256296. 4788.28   1
   4  -3   0 246287. 4613.96   1
  -4   3   0 252894. 5123.22   1
  -4  -3   0 248486. 5824.21   1
   4   3   1 44521.9 2450.49   1
   4  -3   1 45202.1 1863.21   1
  -4   3  -1 42515.3 1757.48   1
   4  -3  -1 37979.4 1937.88   1
   4   3  -1 40993.3 2210.15   1
  -4  -3  -1 38433.2 2250.96   1
  -4  -3  -2 13919.2 1291.20   1
   4   3   2 12778.2 1361.31   1
   4  -4   0 50150.4 1659.94   1
  -4   4   0 44067.1 1750.26   1
  -4  -4   0 50309.3 2367.43   1
   4   4   0 45803.4 2152.19   1
   4  -4   1 273664. 4748.67   1
  -4   4  -1 267320. 4151.68   1
  -4  -4  -1 244380. 5282.15   1
   4  -4  -1 283507. 4668.95   1
   4   4   1 238541. 6017.14   1
   4   4  -1 286459. 5618.33   1
  -4   4  -2 1233.36 347.502   1
  -4  -4  -2 745.904 341.882   1
   4   4   2 877.720 343.932   1
  -4  -4  -3 655618. 9861.48   1
  -4  -5   0 32948.5 2030.34   1
   4   5   0 37084.0 2240.16   1
   4  -5   0 32685.7 1651.37   1
  -4   5   0 34281.8 1500.00   1
  -4  -5  -1 65601.7 2612.45   1
   4  -5   1 59020.6 1980.83   1
   4  -5  -1 56206.6 2352.41   1
   4   5   1 60917.5 2647.28   1
   4   5  -1 57462.7 2974.71   1
  -4   5  -1 62865.4 1909.39   1
   4   5   2 6513.14 1022.95   1
  -4   5  -2 7273.43 806.227   1
  -4  -5  -2 6672.61 895.080   1
  -4  -5  -3 98987.8 3650.83   1
  -4  -6   0 225940. 5523.76   1
   4  -6   0 237212. 3329.64   1
  -4   6  -1 4018.10 555.886   1
   4  -6  -1 3478.21 454.995   1
  -4  -6  -1 3646.88 715.154   1
   4   6   1 3564.59 603.188   1
  -4   6  -2 25407.3 1358.78   1
  -4  -6  -2 23820.1 1682.67   1
   4   6   2 23857.2 1803.52   1
  -4  -6  -3 124506. 4355.91   1
   4   7   0 238055. 4806.27   1
   4  -7   0 235076. 2957.94   1
   4   7   1 14092.8 1200.98   1
   4   7  -1 16093.3 1386.27   1
   4  -7  -1 12939.7 881.725   1
  -4  -7  -1 14617.2 1408.83   1
  -4   7  -1 13943.1 839.674   1
  -4   7  -2 55208.7 2063.12   1
  -4  -7  -2 50795.3 2827.53   1
   4   7   2 49382.4 2535.04   1
  -4  -7  -3 12668.1 1681.97   1
   4   8   0 26867.9 1660.66   1
   4   8  -1 82019.5 3018.19   1
   4  -8  -1 73278.5 1745.02   1
  -4  -8  -1 74923.1 3174.18   1
   4   8   1 78320.6 3028.64   1
   4   8   2-56.6821 132.047   1
  -4  -8  -2-96.7364 101.997   1
  -4   8  -2 140.910 141.991   1
   4  -8  -2 293.321 219.913   1
  -4  -8  -3 232179. 5765.01   1
  -4  -8  -4 16779.1 1668.38   1
   4   9   0 40707.0 2592.62   1
   4   9  -1 30209.7 1943.91   1
  -4  -9  -1 33119.7 2060.98   1
  -4   9  -2 28979.0 1256.42   1
   4  -9  -2 26972.5 1147.79   1
  -4  -9  -3 57637.6 2855.79   1
  -4  -9  -4 698.190 528.023   1
   4  10   0 79148.5 2748.37   1
   4  10   1 204.780 227.495   1
   4  10  -1 230.647 133.085   1
  -4  10  -2 7672.24 592.417   1
   4  10  -2 6483.88 903.358   1
  -4 -10  -2 6056.04 1008.05   1
  -4 -10  -3 14557.1 1521.51   1
  -4  10  -3 16198.8 1165.37   1
  -4 -10  -4 23083.1 1931.81   1
  -4 -11  -2 51883.9 2624.50   1
  -4 -11  -3 2641.14 585.153   1
  -4 -11  -4 38700.1 2407.38   1
  -4 -11  -5 4549.42 952.190   1
   5   0   0-110.505 176.613   1
  -5   0   0-24.2669 142.018   1
   5   0  -1 123062. 3975.40   1
  -5   0  -1 124883. 3608.14   1
   5   0   1 119584. 4007.87   1
  -5   0  -2 51145.6 2547.51   1
   5   0   2 53614.6 3049.22   1
   5  -1   0 1090.25 516.701   1
  -5  -1   0 424.560 415.106   1
  -5   1   0 987.428 502.363   1
   5   1   0 79.8541 182.591   1
  -5   1  -1 83789.6 2806.29   1
   5   1   1 86274.0 3126.71   1
  -5  -1  -1 90389.3 3365.33   1
   5   1  -1 84448.0 3376.13   1
   5  -1  -1 82764.2 3250.80   1
  -5   1  -2 110747. 3503.01   1
   5  -1   2 114209. 3973.16   1
  -5  -1  -2 103953. 4160.75   1
  -5  -1  -3 6050.58 1014.45   1
   5   1   3 5024.17 930.795   1
   5   2   0 110.401 139.612   1
  -5   2   0 2.98111 147.252   1
   5  -2   0 65.5167 122.918   1
  -5  -2   0 197.157 322.626   1
   5   2   1 683332. 9003.54   1
   5   2  -1 673566. 9234.94   1
  -5  -2  -1 720687. 10086.7   1
   5  -2   1 701028. 9030.12   1
  -5   2  -1 703373. 8064.96   1
   5  -2  -1 669879. 8597.15   1
  -5   2  -2 465686. 7066.32   1
   5   2   2 478842. 8237.02   1
   5   2   3 21640.0 1875.40   1
  -5  -2  -3 20965.4 1852.18   1
   5  -3   0 76.2950 288.309   1
  -5  -3   0 1162.26 682.127   1
  -5   3   0 170.441 284.844   1
   5   3   0 408.757 306.736   1
   5  -3  -1 11006.7 1120.54   1
   5   3  -1 10968.6 1277.79   1
   5  -3   1 12567.2 1025.91   1
  -5   3  -1 12743.3 1041.46   1
  -5  -3  -2 10583.2 1222.07   1
  -5   3  -2 11461.3 1041.99   1
   5   3   2 11445.5 1280.76   1
   5  -3   2 11966.9 1078.45   1
  -5  -3  -3 17008.4 1644.10   1
   5   3   3 17412.7 1677.44   1
   5   4   0 98.7856 140.861   1
  -5  -4   0 12.3844 172.977   1
   5  -4  -1 54754.4 2781.46   1
  -5   4  -1 57171.8 2517.11   1
   5   4  -1 56540.6 3170.71   1
  -5  -4  -1 59129.1 2689.59   1
   5  -4   1 58359.0 2327.34   1
   5   4   2 28742.9 2292.62   1
  -5  -4  -2 31561.5 2061.32   1
   5   4   3 47161.2 2815.14   1
  -5  -4  -3 47479.9 2651.20   1
   5  -5   0-74.1435 153.306   1
   5   5   0 56.5732 198.073   1
  -5   5   0-144.620 235.031   1
  -5  -5   0 50.8621 268.492   1
   5   5   1 138265. 4970.36   1
   5  -5   1 141992. 3714.95   1
   5   5  -1 126647. 4523.05   1
  -5  -5  -1 138717. 4234.36   1
   5  -5  -1 140353. 3488.38   1
  -5   5  -1 143720. 3678.17   1
  -5  -5  -2 176722. 4909.96   1
  -5   5  -2 185884. 4881.08   1
   5   5   2 186084. 6008.18   1
  -5  -6   0-71.9295 231.551   1
   5  -6   0 72.8502 147.596   1
   5   6   0 285.115 122.089   1
  -5   6  -1 286110. 4578.00   1
   5  -6   1 287573. 4615.53   1
   5   6   1 281492. 6900.81   1
   5   6  -1 281659. 6096.79   1
  -5  -6  -1 293936. 6238.10   1
   5  -6  -1 279551. 4720.90   1
  -5   6  -2 207384. 5575.96   1
   5   6   2 202864. 6040.23   1
  -5  -6  -3 5562.24 1307.89   1
  -5  -6  -4 138867. 5034.36   1
   5  -7   0-87.7075 99.3017   1
   5   7   0 66.7516 121.004   1
   5  -7  -1 2039.26 411.819   1
  -5   7  -1 1926.39 367.205   1
  -5  -7  -1 2099.77 634.726   1
   5   7   1 1820.40 529.916   1
   5   7  -1 1850.21 512.032   1
   5   7   2 324.627 257.405   1
  -5   7  -2 440.149 172.691   1
  -5  -7  -3 6977.22 1067.45   1
  -5   7  -3 7049.68 954.080   1
  -5  -7  -4 16590.2 1868.65   1
   5   8   0-204.768 196.202   1
   5  -8   0-9.37557 65.4977   1
   5  -8  -1 9322.97 729.052   1
   5   8   1 8862.38 1081.87   1
  -5   8  -1 7903.80 852.895   1
   5   8  -1 9987.77 1169.76   1
  -5  -8  -1 8753.96 1261.70   1
   5   8   2 6528.74 1006.01   1
   5  -8  -2 3976.55 694.974   1
  -5  -8  -2 5712.81 900.575   1
  -5   8  -2 6296.72 690.264   1
  -5  -8  -3 21606.9 1842.85   1
  -5   8  -3 21412.4 1444.02   1
  -5  -8  -4 7346.14 1552.91   1
   5   9   0 44.2002 197.833   1
   5   9  -1 110772. 4098.32   1
  -5  -9  -1 108166. 4265.41   1
   5  -9  -1 105505. 2014.89   1
   5   9   1 109169. 3839.52   1
   5   9   2 119445. 4194.54   1
   5  -9  -2 120705. 2780.91   1
  -5   9  -2 114083. 3143.73   1
  -5  -9  -3 3179.86 825.752   1
  -5   9  -3 3044.76 520.098   1
  -5  -9  -4 76667.9 3737.62   1
   5  10   0-97.8534 137.284   1
  -5 -10  -1 87226.2 3804.89   1
   5  10   1 84132.5 3976.78   1
   5  10  -1 84230.6 3313.19   1
   5 -10  -2 54492.5 1422.45   1
  -5 -10  -2 57903.9 3468.22   1
   5  10  -2 63080.8 3226.54   1
   5  10   2 58449.3 3100.80   1
  -5 -10  -3 5065.33 894.001   1
  -5 -10  -4 46276.7 2787.98   1
  -5 -10  -5 51605.0 3826.04   1
  -5 -11  -2 3904.90 716.926   1
  -5 -11  -3 3146.53 770.453   1
  -5 -11  -4 22451.5 2168.06   1
  -5 -11  -5 535.317 459.146   1
   6   0   0 932615. 10832.8   1
  -6   0   0 972756. 12350.0   1
   6   0   1 2973.34 637.625   1
   6   0  -1 3298.66 756.928   1
  -6   0  -1 2560.71 562.795   1
  -6   0  -2 353556. 7500.33   1
   6   0   2 336068. 6984.96   1
  -6   0  -3 2476.15 630.397   1
   6   0   3 2706.43 721.218   1
   6  -1   0 118495. 3800.25   1
   6   1   0 117583. 3844.57   1
  -6   1   0 114744. 4225.31   1
   6  -1  -1 15653.3 1625.58   1
   6  -1   1 17027.8 1510.10   1
  -6   1  -1 16978.4 1579.69   1
   6   1  -1 16489.4 1719.10   1
   6   1   1 17352.4 1474.47   1
  -6  -1  -1 18138.0 1612.18   1
   6   1   2 14486.9 1401.65   1
  -6  -1  -2 14665.2 1474.37   1
  -6   1  -2 12906.9 1514.68   1
   6  -1   2 14995.7 1446.31   1
  -6   1  -3 19537.5 1736.72   1
  -6  -1  -3 17183.5 1670.36   1
   6  -1   3 18521.6 1701.36   1
   6   1   3 19368.7 1781.87   1
  -6  -2   0 229660. 6776.64   1
   6   2   0 220738. 5399.07   1
   6  -2   1 80956.1 4185.71   1
   6   2  -1 74611.7 3815.96   1
  -6  -2  -1 84457.0 3520.66   1
   6  -2  -1 75902.3 3674.57   1
   6   2   1 78776.8 3213.34   1
  -6   2  -1 74255.3 3258.23   1
  -6  -2  -2 107460. 3918.27   1
  -6   2  -2 97714.5 4322.85   1
   6   2   2 105504. 3837.93   1
   6  -2   2 113348. 4511.68   1
  -6  -2  -3 257021. 6466.30   1
   6   2   3 265600. 6819.05   1
   6  -2   3 248416. 6516.99   1
   6  -3   0 61935.5 2867.27   1
   6   3   0 60714.2 2862.87   1
  -6   3   0 51706.5 2888.49   1
  -6  -3   0 50538.3 3065.50   1
  -6  -3  -1 32331.8 2130.37   1
   6   3  -1 33209.4 2645.13   1
  -6   3  -1 36067.4 2134.17   1
   6  -3   1 33341.0 2044.29   1
   6   3   1 31995.4 2070.76   1
   6  -3  -1 29554.2 2079.80   1
  -6  -3  -2 183.894 174.586   1
   6  -3   2 225.594 118.282   1
   6   3   2 394.647 255.673   1
  -6   3  -2 445.140 242.398   1
   6   3   3 161069. 5482.55   1
  -6   3  -3 172865. 5041.81   1
   6   4   0 675670. 10373.1   1
  -6  -4   0 679066. 10422.2   1
  -6   4   0 700025. 9013.09   1
   6   4   1 871.593 376.187   1
   6  -4  -1 930.076 355.317   1
   6   4  -1 664.951 275.919   1
   6  -4   1 875.670 232.012   1
  -6  -4  -1 753.926 256.776   1
  -6   4  -1 767.085 414.264   1
  -6  -4  -2 173439. 5109.52   1
   6  -4   2 195914. 4841.51   1
   6   4   2 179211. 5183.47   1
  -6   4  -2 194079. 4958.24   1
   6   4   3 91.3923 186.621   1
  -6  -4  -3-236.453 510.516   1
  -6   4  -3 164.791 143.300   1
  -6  -4  -4 108216. 4698.95   1
   6   5   0 110543. 4417.09   1
   6  -5   0 119253. 3332.30   1
  -6   5   0 116008. 3664.92   1
  -6   5  -1-468.533 294.311   1
   6  -5  -1 217.030 162.664   1
   6  -5   1 237.150 212.955   1
   6   5   1 177.182 442.937   1
  -6  -5  -1 229.241 152.395   1
  -6  -5  -2 19713.5 1798.37   1
   6   5   2 18845.9 1778.60   1
  -6   5  -2 20009.2 1492.75   1
   6  -5   2 19617.4 1539.04   1
   6   5   3 7647.67 1178.10   1
  -6   5  -3 8312.45 1030.55   1
  -6  -5  -3 7359.72 1336.24   1
  -6  -5  -4 60787.4 3494.91   1
   6   6   0 107431. 4200.29   1
  -6   6   0 99499.2 3465.98   1
   6  -6   0 106998. 3706.92   1
   6  -6  -1 55168.2 2297.66   1
  -6   6  -1 72958.6 2644.76   1
  -6  -6  -1 57594.8 2970.51   1
   6   6   1 60675.2 3806.30   1
   6   6  -1 62984.3 3192.03   1
   6  -6   1 70445.9 2859.27   1
  -6   6  -2 27578.5 1721.54   1
  -6  -6  -2 26683.4 2294.60   1
   6   6   2 27980.9 2167.43   1
  -6  -6  -3 122350. 4626.30   1
  -6   6  -3 121261. 3964.10   1
   6   6   3 122640. 4729.36   1
  -6  -6  -4 371.254 406.616   1
   6   7   0 7671.11 1079.85   1
   6  -7   0 7791.57 748.427   1
  -6  -7   0 7399.65 1160.41   1
   6   7   1 59527.3 3430.56   1
   6  -7  -1 64137.7 2653.82   1
   6   7  -1 67071.1 3177.93   1
  -6   7  -1 61238.5 2358.31   1
   6  -7   1 62165.8 2290.19   1
  -6   7  -2 27.7809 79.2936   1
   6  -7  -2 48.2468 187.494   1
   6   7   2 54.9911 239.936   1
  -6  -7  -2-4.32772 236.269   1
  -6  -7  -3 186540. 5700.54   1
  -6   7  -3 192881. 5039.82   1
   6   7   3 182675. 5816.13   1
  -6  -7  -4 18385.8 2532.73   1
   6   8   0 284568. 6230.15   1
   6  -8   0 276877. 5283.35   1
   6  -8  -1 1482.53 358.182   1
   6   8   1 1106.63 371.067   1
  -6   8  -1 688.293 298.004   1
   6   8  -1 1209.44 424.409   1
  -6  -8  -1 1154.17 452.765   1
   6   8   2 52259.3 3278.78   1
  -6  -8  -2 60725.5 3134.63   1
  -6   8  -2 53978.5 2533.54   1
   6  -8  -2 54656.0 2320.86   1
   6   8   3 1666.32 766.045   1
  -6  -8  -3 2083.37 803.819   1
  -6   8  -3 1596.75 488.322   1
  -6  -8  -4 39550.4 2865.69   1
   6   9   0 93494.4 3737.83   1
   6   9   1 6874.57 962.701   1
   6  -9  -1 7189.84 663.726   1
   6   9  -1 7855.73 1217.26   1
  -6   9  -1 7152.11 747.440   1
  -6  -9  -1 6873.91 1188.58   1
  -6   9  -2 10411.4 906.291   1
  -6  -9  -2 11236.2 1322.07   1
   6   9   2 9899.86 1528.50   1
   6   9  -2 9732.38 1311.47   1
   6  -9  -2 9121.06 832.210   1
  -6  -9  -3 20435.3 2050.68   1
  -6   9  -3 22313.9 1624.92   1
  -6  -9  -4 35983.2 2669.89   1
  -6  -9  -5 25611.1 3296.83   1
   6  10   0 10073.9 1522.28   1
   6  10  -1 21403.2 1778.12   1
   6  10   1 16637.1 1620.56   1
  -6 -10  -1 21083.0 2057.94   1
   6 -10  -1 17881.1 981.001   1
  -6 -10  -2 5684.83 1141.39   1
   6 -10  -2 5455.30 565.601   1
   6  10  -2 5174.18 933.038   1
   6  10   2 5191.52 962.214   1
  -6 -10  -3 46161.3 2831.04   1
  -6 -10  -4 372.411 440.530   1
  -6 -10  -5 900.939 470.498   1
  -6 -11  -2 470.570 388.832   1
  -6 -11  -3 122752. 4641.54   1
  -6 -11  -4 7537.34 1342.48   1
  -6 -11  -5 17896.9 1940.38   1
   7   0   0-39.5037 122.939   1
  -7   0   0 284.029 342.636   1
   7   0  -1 405.658 262.023   1
  -7   0   1 336.962 198.376   1
  -7   0  -1 648.786 312.313   1
   7   0   1 555.601 242.915   1
  -7   0  -2 852330. 11437.5   1
   7   0   2 857884. 11256.5   1
  -7   0  -3 1127.87 396.144   1
   7   0   3 782.064 351.095   1
  -7  -1   0-58.9520 310.337   1
  -7   1   0 117.395 170.103   1
   7   1   0-85.9981 99.9891   1
   7  -1   0-139.266 208.943   1
   7  -1   1 60315.1 2857.55   1
   7   1   1 58564.0 2883.16   1
   7   1  -1 47496.5 3107.60   1
  -7  -1   1 55468.0 3298.75   1
  -7   1  -1 58262.4 2897.60   1
  -7  -1  -1 56866.3 2972.66   1
   7  -1  -1 54471.1 3319.78   1
  -7   1  -2 37318.9 2375.28   1
  -7  -1  -2 39320.6 2436.23   1
   7   1   2 39051.4 2363.95   1
   7  -1   2 41483.6 2479.11   1
   7  -1   3 30363.9 2436.60   1
  -7   1  -3 26745.5 2220.43   1
  -7   2   0 103.970 126.459   1
  -7  -2   0 104.542 304.951   1
   7   2   0 660.829 409.698   1
   7  -2   0 62.1052 163.667   1
  -7  -2  -1 29329.6 2087.97   1
   7  -2   1 29676.3 2292.94   1
   7   2  -1 25902.8 2254.05   1
   7   2   1 27222.5 1979.83   1
   7  -2  -1 24795.3 2042.90   1
  -7   2  -1 28996.8 2034.32   1
  -7   2  -2 80007.1 3431.70   1
  -7  -2  -2 86610.1 3802.54   1
   7   2   2 80936.2 3567.43   1
   7  -2   2 82724.6 3582.13   1
  -7   2  -3 3148.41 368.279   1
  -7  -2  -3 6262.83 796.202   1
  -7  -2  -4 191918. 6338.83   1
   7   2   4 190212. 6707.52   1
   7  -3   0 161.854 254.143   1
   7   3   0-172.647 283.923   1
  -7   3   0 273.160 184.590   1
  -7  -3   0-225.397 305.689   1
  -7   3  -1 208225. 5212.48   1
   7  -3  -1 198070. 5368.89   1
   7   3   1 213728. 5747.13   1
   7   3  -1 199722. 5991.04   1
  -7  -3  -1 212425. 5874.65   1
  -7  -3  -2 16611.4 1648.02   1
  -7   3  -2 16261.0 1499.58   1
   7  -3   2 15662.1 1793.50   1
   7   3   2 15657.0 1584.40   1
  -7  -3  -3 16088.6 2101.46   1
  -7   3  -3 18452.9 2030.43   1
   7  -3   3 18202.6 1753.21   1
   7   3   3 15178.3 1882.18   1
   7   3   4 11222.3 1796.45   1
  -7  -3  -4 11500.7 1657.48   1
   7  -4   0 68.6594 131.304   1
   7   4   0-37.8118 192.257   1
  -7  -4   0-36.4019 157.851   1
  -7   4   0-86.8440 163.356   1
   7   4  -1 3015.35 994.967   1
   7  -4  -1 1940.84 529.967   1
  -7  -4  -1 3120.81 692.035   1
   7   4   1 2885.75 675.368   1
  -7   4  -1 3088.36 675.625   1
   7  -4   1 2752.09 708.775   1
   7   4   2 624673. 10069.8   1
  -7   4  -2 617217. 8793.64   1
   7  -4   2 635473. 10090.1   1
  -7   4  -3 5955.51 1018.48   1
  -7  -4  -3 5021.54 1017.36   1
   7   4   3 4637.62 1090.07   1
   7   4   4 340601. 9262.29   1
  -7  -4  -4 349206. 8683.64   1
  -7   5   0 30.1323 192.261   1
  -7  -5   0 70.4697 182.040   1
   7   5   0-163.003 279.077   1
   7  -5   0-26.4858 123.412   1
   7   5  -1 175.524 185.418   1
   7  -5   1 173.885 383.671   1
   7  -5  -1-4.55256 244.525   1
  -7   5  -1 119.672 162.380   1
  -7  -5  -1-160.436 155.553   1
   7   5   1 41.7566 121.028   1
  -7   5  -2 36554.4 2139.92   1
  -7  -5  -2 28702.1 2554.39   1
   7   5   2 32533.4 2351.11   1
   7  -5   2 35635.4 2192.85   1
  -7   5  -3 21180.7 2084.83   1
   7   5   3 23982.5 2459.58   1
  -7  -5  -4 3430.57 1133.01   1
  -7   6   0-121.331 197.841   1
   7   6   0 405.716 386.179   1
   7  -6   0 19.0884 88.5871   1
  -7  -6   0-343.033 414.751   1
   7  -6  -1 11077.8 1132.11   1
   7   6   1 9818.29 1450.98   1
  -7  -6  -1 12760.8 1520.83   1
  -7   6  -1 13490.2 1206.91   1
   7  -6   1 13577.9 1217.94   1
   7   6  -1 11419.4 1417.01   1
  -7  -6  -2 26119.8 2219.36   1
   7  -6   2 23294.9 1746.61   1
  -7   6  -2 25565.1 1698.16   1
   7   6   2 25566.3 2129.73   1
  -7   6  -3 166.394 207.941   1
  -7  -6  -3 546.963 329.874   1
   7   6   3 691.767 469.945   1
  -7  -6  -4 82780.6 5510.70   1
   7   7   0 222.192 593.812   1
   7  -7   0 262.062 364.223   1
  -7  -7   0-206.038 303.543   1
   7   7  -1 237516. 6468.27   1
  -7  -7  -1 216870. 7667.68   1
  -7   7  -1 239741. 5292.49   1
   7   7   1 241952. 7769.33   1
   7  -7  -1 226843. 5458.90   1
   7  -7   1 255102. 5620.39   1
   7  -7  -2 10020.9 1182.09   1
  -7   7  -2 10364.9 1267.81   1
   7   7   2 10736.4 1471.67   1
  -7  -7  -2 11747.6 1476.96   1
   7   7   3 7608.92 1283.89   1
  -7  -7  -3 6132.56 1118.76   1
  -7   7  -3 5145.31 972.009   1
  -7  -7  -4 2095.67 780.170   1
   7   8   0 28.7646 152.838   1
   7  -8   0-137.546 92.7506   1
   7   8   1 2269.72 557.628   1
  -7   8  -1 1919.92 482.486   1
   7  -8  -1 2092.37 435.837   1
   7  -8   1 2309.79 466.096   1
   7   8  -1 2144.05 639.644   1
  -7  -8  -1 2439.72 764.170   1
  -7   8  -2 225084. 5120.38   1
  -7  -8  -2 232283. 6667.89   1
   7   8   2 215578. 7187.05   1
   7  -8  -2 221229. 5241.00   1
  -7   8  -3 4142.05 728.466   1
   7   8   3 4512.56 1002.00   1
  -7  -8  -3 3574.55 1024.33   1
  -7  -8  -4 127511. 5293.68   1
  -7  -8  -5 3951.48 1336.71   1
   7   9   0-25.2938 119.413   1
   7  -9   0-165.370 223.808   1
   7   9  -1 14112.6 1786.75   1
  -7  -9  -1 11979.1 1631.54   1
   7  -9  -1 14427.6 1375.06   1
   7   9   1 12850.1 1478.28   1
  -7   9  -1 11665.7 1085.26   1
   7  -9  -2 12505.7 1142.58   1
   7   9  -2 10880.0 1517.26   1
   7   9   2 8703.75 1436.23   1
  -7  -9  -2 12180.2 1502.32   1
  -7   9  -2 11605.4 1056.40   1
   7   9   3 13355.8 1691.65   1
  -7   9  -3 13671.7 1259.50   1
  -7  -9  -3 13118.9 1619.46   1
  -7  -9  -4 7520.23 1285.82   1
  -7   9  -4 7799.39 1317.17   1
  -7  -9  -5 4026.61 1089.98   1
   7  10   0-75.8268 343.011   1
   7  10   1 5042.44 918.309   1
  -7 -10  -1 4692.02 1142.15   1
   7  10  -1 5598.38 939.166   1
   7 -10  -1 4307.64 515.512   1
  -7 -10  -2 803.055 215.845   1
   7  10  -2 861.374 494.699   1
   7 -10  -2 473.215 120.985   1
   7  10   2 419.710 234.565   1
  -7 -10  -3 1353.04 552.328   1
  -7 -10  -4 15420.1 1975.18   1
  -7 -10  -5 7886.11 1360.17   1
  -7 -11  -2 6099.22 1101.95   1
  -7 -11  -3 2105.50 642.964   1
  -7 -11  -4-109.074 164.034   1
  -7 -11  -5 81302.9 4444.62   1
   8   0   0 248331. 6867.21   1
  -8   0   0 281819. 8266.21   1
   8   0  -1 4100.80 921.501   1
   8   0   1 3736.58 944.776   1
  -8   0  -1 4685.62 1007.14   1
  -8   0   1 3346.20 867.354   1
  -8   0  -2 60385.2 3157.46   1
   8   0   2 60356.3 3131.67   1
  -8   0  -3 6311.82 1639.03   1
   8   0   3 743.398 583.259   1
  -8   0  -4 10769.5 1589.51   1
   8   0   4 10553.9 1574.80   1
   8  -1   0 137800. 4997.69   1
  -8  -1   0 127632. 5774.95   1
  -8   1   0 126361. 5399.04   1
   8   1  -1 32675.4 2499.32   1
  -8   1  -1 31532.8 2191.24   1
   8  -1   1 29681.8 2125.20   1
  -8  -1   1 31100.1 2557.86   1
  -8  -1  -1 32008.3 2335.55   1
  -8   1   1 31434.7 2536.45   1
   8  -1  -1 31674.1 2383.31   1
   8   1   1 28612.5 2209.24   1
   8   1   2 5999.38 1013.40   1
  -8   1  -2 5802.09 927.676   1
  -8  -1  -2 5725.63 1006.27   1
   8  -1   2 6021.14 921.588   1
   8  -1   3 18867.1 2183.90   1
  -8   1  -3 23055.7 2541.94   1
   8   1   3 20603.1 2408.48   1
  -8  -1  -3 21952.3 2203.89   1
   8  -1   4 56188.2 3712.49   1
  -8  -1  -4 62945.1 3688.96   1
  -8   1  -4 63433.3 3618.44   1
   8   1   4 64984.7 3804.14   1
   8  -2   0 510047. 9910.83   1
   8   2   0 504342. 9985.20   1
  -8   2   0 516106. 10654.3   1
  -8  -2   0 502802. 11085.3   1
  -8  -2   1 192403. 6570.71   1
   8   2   1 166684. 5404.32   1
   8  -2   1 174988. 5333.28   1
  -8  -2  -1 184940. 5794.12   1
   8  -2  -1 185375. 5395.59   1
   8   2  -1 175541. 5798.69   1
  -8   2  -1 173464. 5110.82   1
  -8  -2  -2 130954. 5009.92   1
  -8   2  -2 120639. 4341.53   1
   8   2   2 121348. 4532.73   1
   8  -2   2 124456. 4484.56   1
  -8  -2  -3 347824. 8502.45   1
  -8   2  -3 367024. 10569.2   1
   8   2   3 355771. 10268.0   1
  -8  -2  -4 66244.0 4090.03   1
  -8   2  -4 63191.0 3519.16   1
   8   2   4 63276.3 3794.88   1
  -8  -3   0 32195.6 2676.32   1
   8   3   0 37494.0 2711.59   1
   8  -3   0 34131.1 2581.67   1
  -8   3   0 32022.4 2391.12   1
   8   3   1 67.7741 145.409   1
  -8  -3  -1-144.164 306.019   1
  -8   3  -1 19.0975 123.483   1
   8  -3   1-187.563 362.031   1
   8   3  -1-391.144 254.474   1
   8  -3  -1-71.4572 184.706   1
  -8   3  -2 465.975 229.428   1
   8   3   2 579.344 367.159   1
   8  -3   2 458.624 315.331   1
  -8  -3  -2 372.556 449.764   1
  -8  -3  -3 436.051 330.009   1
   8  -3   3-308.722 242.589   1
   8   3   3 331.704 298.828   1
  -8   3  -3 460.638 903.345   1
   8   3   4 42816.0 3094.59   1
  -8  -3  -4 38949.2 3492.76   1
  -8   3  -4 38609.8 2821.85   1
  -8   4   0 134476. 4547.21   1
   8   4   0 150263. 5781.34   1
  -8  -4   0 145801. 5407.23   1
   8  -4   0 143235. 4431.91   1
   8  -4   1 5253.29 1014.84   1
   8  -4  -1 6053.76 999.926   1
   8   4  -1 6430.59 1095.60   1
  -8  -4  -1 6457.79 1123.35   1
   8   4   1 5892.16 1014.53   1
  -8   4  -1 5335.42 856.289   1
  -8   4  -2 55319.1 2934.38   1
   8   4   2 56760.3 3215.24   1
  -8  -4  -2 58400.9 3662.15   1
   8  -4   2 51440.1 3338.71   1
  -8  -4  -3 1319.54 552.453   1
   8  -4   3 1264.00 423.920   1
   8   4   3 1113.44 652.011   1
  -8   4  -3 1381.33 601.707   1
  -8   4  -4 9219.30 1336.49   1
  -8  -4  -4 9009.89 1969.30   1
   8   4   4 9169.15 1503.20   1
   8   5   0 182555. 6369.69   1
  -8   5   0 163731. 5108.74   1
   8  -5   0 170609. 4597.51   1
  -8  -5   0 171319. 6152.52   1
   8  -5  -1 57818.3 2829.93   1
   8   5  -1 53740.5 3225.52   1
   8   5   1 55360.5 3174.79   1
   8  -5   1 56269.2 2638.00   1
  -8   5  -1 53116.9 2720.47   1
  -8  -5  -1 54007.6 3242.96   1
  -8   5  -2 15291.6 1591.34   1
   8   5   2 13723.8 1634.37   1
   8  -5   2 16509.9 1616.58   1
  -8  -5  -2 13794.8 1771.32   1
  -8  -5  -3 83204.1 4146.82   1
  -8   5  -3 81206.2 3843.34   1
   8   5   3 70654.6 4435.75   1
  -8  -5  -4 54522.3 4017.43   1
  -8   5  -4 64736.8 3470.79   1
   8   5   4 65438.3 3973.89   1
  -8  -6   0 224206. 7366.60   1
   8  -6   0 227557. 5354.00   1
  -8   6  -1 84566.7 3366.73   1
   8   6   1 90531.9 4393.17   1
   8  -6   1 85809.2 3329.31   1
  -8  -6  -1 78405.9 4256.23   1
   8   6  -1 85355.5 4167.53   1
  -8  -6  -2 84280.2 4084.68   1
  -8   6  -2 78858.5 3703.33   1
   8   6   2 81006.9 3909.48   1
   8  -6   2 83986.0 3545.05   1
   8  -6  -2 76170.7 3865.14   1
  -8  -6  -3 195869. 6547.65   1
  -8   6  -3 195802. 5654.79   1
   8   6   3 190510. 7064.64   1
  -8  -6  -4 36377.1 3042.11   1
  -8   6  -4 36116.4 2575.41   1
   8   6   4 40012.5 3189.11   1
  -8  -6  -5 2768.68 1129.18   1
   8   7   0 5230.61 931.256   1
   8  -7   0 4738.37 849.381   1
  -8  -7   0 4628.16 1099.57   1
  -8  -7  -1 1235.51 559.011   1
  -8   7  -1 1299.20 441.341   1
   8   7  -1 941.213 314.937   1
   8  -7   1 1712.49 598.483   1
   8   7   1 1632.17 762.928   1
   8  -7  -1 1323.80 540.222   1
   8  -7  -2 1456.84 544.342   1
   8  -7   2 1074.86 419.264   1
  -8  -7  -2 1078.35 443.616   1
   8   7   2 1577.41 556.599   1
  -8   7  -2 1407.15 467.252   1
  -8   7  -3 26674.6 2116.64   1
   8   7   3 28473.3 2799.63   1
  -8  -7  -3 26263.2 2659.83   1
  -8  -7  -4 15296.1 1901.77   1
  -8   7  -4 15278.3 1945.34   1
   8   7   4 15139.2 2075.20   1
  -8  -7  -5 19870.7 2984.58   1
   8   8   0 33649.9 2480.37   1
   8  -8   0 33380.1 1860.26   1
  -8  -8  -1 6994.34 1279.54   1
   8  -8  -1 7498.86 918.563   1
   8   8  -1 7143.19 1215.79   1
   8   8   1 7024.57 1542.24   1
  -8   8  -1 5022.74 801.515   1
   8  -8   1 7401.26 1003.24   1
  -8   8  -2 20963.0 1620.24   1
   8   8   2 20862.9 2122.83   1
  -8  -8  -2 20140.0 2125.79   1
   8  -8  -2 20533.1 1655.53   1
   8   8   3 106.106 211.419   1
  -8   8  -3 171.935 208.882   1
  -8  -8  -3 726.023 495.965   1
  -8  -8  -4 2433.64 860.487   1
  -8   8  -4 2350.79 838.342   1
  -8  -8  -5 16063.6 2217.23   1
   8   9   0 113360. 4626.73   1
   8  -9   0 101240. 3639.20   1
   8   9  -1 27217.9 2634.48   1
  -8   9  -1 26971.1 1860.04   1
   8  -9  -1 28300.3 1848.47   1
   8   9   1 30201.2 2336.12   1
  -8  -9  -1 27654.8 2634.35   1
   8  -9  -2 12909.9 1387.57   1
  -8  -9  -2 16219.4 1896.88   1
   8   9   2 15542.6 1952.43   1
   8   9  -2 13590.9 1792.05   1
  -8   9  -2 15978.0 1406.67   1
  -8   9  -3 105919. 4105.08   1
   8   9   3 108264. 4971.68   1
  -8  -9  -3 115916. 4960.93   1
  -8  -9  -4 38858.5 3545.93   1
  -8   9  -4 38782.0 2715.77   1
  -8  -9  -5 9795.91 1682.10   1
   8 -10   0 66377.8 2374.30   1
   8  10   0 78104.5 3947.22   1
   8  10  -1 36718.2 2702.57   1
   8  10   1 33138.2 2415.19   1
  -8 -10  -1 33127.1 2814.91   1
   8  10  -2 17841.0 1967.32   1
   8 -10  -2 16010.3 1272.33   1
   8  10   2 17256.7 2126.71   1
  -8 -10  -2 17522.9 2280.95   1
   8  10   3 62233.2 3779.65   1
  -8 -10  -3 66446.0 3854.08   1
  -8 -10  -4 7450.50 1531.17   1
  -8 -10  -5 275.427 312.429   1
  -8 -11  -2 2697.93 780.152   1
  -8 -11  -3 37608.1 2938.97   1
  -8 -11  -4 5420.47 1119.79   1
   9   0   0 14.7637 154.224   1
  -9   0   0 224.358 256.389   1
   9   0   1 304340. 7636.60   1
  -9   0   1 304651. 8701.14   1
  -9   0  -1 320535. 7805.55   1
   9   0  -1 289173. 7703.15   1
   9   0   2 94.0094 124.285   1
  -9   0  -2 157.250 221.216   1
   9   0   3 259.723 457.259   1
  -9   0  -3 335.126 251.809   1
   9   0   4 14464.7 1864.18   1
  -9   0  -4 12482.5 2276.18   1
  -9   1   0 318.091 327.401   1
   9   1   0-338.740 251.103   1
   9  -1   0-334.860 285.165   1
   9   1   1 75765.3 3830.79   1
  -9   1   1 70630.1 4062.95   1
   9  -1   1 77092.1 3713.89   1
  -9   1  -1 80016.2 3829.60   1
   9  -1  -1 77426.2 3898.26   1
  -9  -1   1 73991.8 4332.14   1
   9   1  -1 72531.4 3876.92   1
  -9  -1  -1 76791.2 3849.35   1
  -9  -1  -2 850.046 734.189   1
   9  -1   2 189.055 184.058   1
   9   1   2 641.823 520.310   1
  -9   1  -2 231.448 223.543   1
   9  -1   3 8215.78 1597.87   1
  -9  -1  -3 8447.08 1376.41   1
  -9   1  -3 9478.85 1459.05   1
   9   1   3 7338.67 1529.30   1
   9  -1   4 296.460 251.538   1
   9   1   4 1105.74 550.837   1
  -9  -1  -4 102.031 417.821   1
  -9   1  -4 394.589 490.320   1
  -9  -2   0 43.9999 189.093   1
  -9   2   0-81.3298 371.189   1
   9   2   0 460.772 427.964   1
   9  -2   0 110.792 285.031   1
   9  -2  -1 157683. 5636.81   1
  -9  -2   1 169527. 6632.91   1
   9   2   1 164883. 5692.21   1
   9   2  -1 177451. 6070.80   1
  -9  -2  -1 177416. 6102.93   1
   9  -2   1 180238. 5681.93   1
  -9   2  -1 170094. 5445.72   1
  -9  -2  -2 321747. 9129.21   1
   9  -2   2 335454. 7641.97   1
  -9  -2  -3 22358.1 2195.39   1
  -9   2  -3 22990.0 2105.70   1
   9   2   3 25387.8 2469.16   1
   9  -2   3 21476.7 2264.56   1
   9   2   4 140812. 6133.30   1
  -9  -2  -4 137338. 7507.03   1
  -9   2  -4 145873. 6749.74   1
   9  -2   4 151175. 5876.28   1
  -9  -3   0-364.564 526.127   1
  -9   3   0 83.3968 448.647   1
   9   3   0 141.533 189.819   1
   9  -3   0 118.752 258.884   1
   9   3   1 19780.5 2007.17   1
   9  -3   1 20649.9 2137.39   1
  -9  -3  -1 22257.6 2192.21   1
   9   3  -1 17233.2 1988.99   1
  -9   3  -1 20872.9 1910.34   1
   9  -3  -1 18938.4 1913.21   1
  -9  -3  -2 24265.7 2428.35   1
  -9   3  -2 24151.7 2346.33   1
   9   3   2 26782.2 2371.78   1
   9  -3   2 26182.9 2174.62   1
  -9  -3  -3 4734.26 1047.85   1
  -9   3  -3 4739.04 876.093   1
   9  -3   3 5009.90 1159.90   1
   9   3   3 5669.12 1159.19   1
  -9  -3  -4 22376.5 2838.14   1
  -9   3  -4 22939.3 2667.41   1
   9   3   4 22985.7 2527.11   1
  -9   4   0-294.758 319.832   1
  -9  -4   0 50.7134 377.479   1
   9  -4   0-193.805 291.565   1
   9   4   0-68.6272 329.308   1
   9  -4  -1 219714. 6131.79   1
  -9   4  -1 215613. 6105.83   1
   9   4   1 230477. 6750.91   1
   9  -4   1 231738. 7487.52   1
   9   4  -1 212292. 6836.75   1
  -9  -4  -1 233244. 6945.29   1
  -9   4  -2 1759.57 615.857   1
   9   4   2 1990.69 738.737   1
   9  -4   2 1371.64 524.482   1
  -9  -4  -2 1328.62 635.049   1
  -9  -4  -3 1064.37 452.509   1
   9  -4   3 2259.04 956.524   1
  -9   4  -3 861.983 241.408   1
   9   4   3 1394.50 665.930   1
   9   4   4 13634.3 1977.71   1
  -9  -4  -4 14370.5 1931.81   1
  -9   4  -4 11591.2 2014.60   1
  -9  -4  -5 92228.6 6057.02   1
   9  -5   0 347.640 247.398   1
  -9   5   0-194.516 216.431   1
   9   5   0 376.360 594.324   1
   9  -5  -1 100270. 3989.44   1
  -9   5  -1 113033. 4113.72   1
   9   5   1 106676. 4690.29   1
  -9  -5  -1 118259. 5215.84   1
   9  -5   1 117820. 4336.96   1
   9   5  -1 104763. 4746.69   1
   9   5   2 12093.2 1602.83   1
  -9  -5  -2 11853.7 1588.81   1
   9  -5   2 13608.1 1788.32   1
   9  -5  -2 11060.4 1638.09   1
  -9  -5  -3 5831.25 1225.12   1
   9   5   3 5240.42 1299.57   1
  -9   5  -3 6831.98 1178.93   1
   9  -5   3 6722.36 1284.26   1
  -9  -5  -4 22894.9 2484.04   1
  -9   5  -4 21152.7 2730.99   1
   9   5   4 24068.8 2580.48   1
  -9  -5  -5 75132.5 5766.84   1
  -9  -6   0-259.347 390.287   1
  -9   6   0-106.508 286.612   1
   9  -6   0 118.313 114.882   1
  -9  -6  -1 70331.5 4539.29   1
   9  -6  -1 86030.4 3873.41   1
   9   6  -1 85292.6 4256.66   1
   9   6   1 86463.6 4390.84   1
   9  -6   1 81126.4 3352.80   1
  -9   6  -1 86467.6 3765.46   1
  -9   6  -2 182190. 5494.48   1
   9  -6  -2 179245. 5527.56   1
   9   6   2 172093. 6049.59   1
  -9  -6  -2 186186. 6584.79   1
   9   6   3 9016.58 1758.18   1
  -9   6  -3 8433.23 1173.51   1
  -9  -6  -3 8466.99 1551.72   1
  -9  -6  -4 100400. 5025.78   1
  -9   6  -4 86323.3 5330.15   1
   9   6   4 101210. 5253.44   1
  -9  -6  -5 24586.8 3177.78   1
   9   7   0 283.720 499.822   1
  -9  -7   0 36.4690 645.107   1
   9  -7   0 409.402 200.295   1
  -9  -7  -1 985.041 388.997   1
   9   7  -1 1665.96 670.211   1
  -9   7  -1 1447.63 477.438   1
   9   7   1 1770.94 814.893   1
   9  -7   1 1977.33 526.150   1
   9  -7  -1 1271.44 401.377   1
  -9   7  -2 56687.4 2886.11   1
   9  -7   2 55337.4 2977.67   1
  -9  -7  -2 54970.7 3692.81   1
   9   7   2 56790.7 3458.15   1
   9  -7  -2 55379.6 3000.11   1
   9   7   3 6718.87 1457.29   1
  -9   7  -3 5857.45 985.897   1
  -9  -7  -3 5211.10 1310.71   1
  -9  -7  -4 38247.8 3206.71   1
  -9   7  -4 42621.5 3125.90   1
   9   7   4 42239.9 3421.02   1
  -9  -7  -5 4181.80 1126.77   1
   9  -8   0 155.714 144.952   1
   9   8   0-47.2651 171.970   1
  -9  -8   0 199.340 335.226   1
   9  -8  -1 81546.4 3241.87   1
   9   8   1 85483.8 5157.27   1
   9  -8   1 74790.8 3402.13   1
  -9   8  -1 76895.5 3303.56   1
  -9  -8  -1 84020.4 4440.57   1
  -9  -8  -2 5368.73 1175.51   1
  -9   8  -2 5136.75 912.026   1
   9  -8  -2 5490.78 937.221   1
   9   8   2 5453.29 1188.14   1
   9  -8   2 4291.23 876.238   1
  -9   8  -3 1397.37 560.800   1
  -9  -8  -3 1147.17 488.989   1
   9   8   3 1047.93 571.771   1
   9   8   4 3733.05 1004.34   1
  -9   8  -4 3440.52 826.605   1
  -9  -8  -4 3776.26 1068.76   1
  -9  -8  -5 29985.9 3043.53   1
   9   9   0 314.922 211.370   1
   9  -9   0-68.3642 128.134   1
   9   9  -1 79639.6 4684.23   1
   9  -9  -1 76329.7 3175.59   1
   9   9   1 71658.1 4148.48   1
  -9  -9  -1 74306.6 4632.82   1
  -9   9  -1 78180.2 3458.19   1
   9  -9   1 78367.2 3143.69   1
   9  -9  -2 29472.9 2221.07   1
   9   9   2 27719.3 2583.22   1
  -9  -9  -2 29552.9 3005.90   1
  -9   9  -2 29778.1 2061.10   1
  -9  -9  -3 961.751 341.966   1
  -9   9  -3 1133.35 483.055   1
   9   9   3 872.350 511.375   1
  -9  -9  -4 27385.4 2999.20   1
  -9   9  -4 25368.1 2125.22   1
   9   9   4 26592.9 2881.41   1
  -9  -9  -5 58074.0 4226.68   1
   9 -10   0 158.507 159.450   1
   9  10   0-432.663 709.657   1
   9  10  -1 16810.6 1888.24   1
   9 -10  -1 16904.7 1371.80   1
   9  10   1 17948.6 1866.20   1
  -9 -10  -1 17507.3 2174.66   1
   9 -10  -2 62153.2 2770.03   1
   9  10   2 66527.2 4510.70   1
  -9 -10  -2 61744.3 4339.04   1
  -9 -10  -3 4484.27 1077.64   1
   9  10   3 3986.89 1085.81   1
  -9 -10  -4 26964.8 2796.18   1
  -9 -10  -5 5680.93 1360.35   1
  -9 -11  -2 53080.4 3624.48   1
  -9 -11  -3 4692.46 1187.64   1
  -9 -11  -4 36976.7 3098.35   1
 -10   0   0 6369.83 1257.67   1
  10   0   0 6056.38 1278.14   1
 -10   0  -1 167961. 6186.35   1
  10   0  -1 180972. 6394.14   1
  10   0   1 166046. 5905.79   1
 -10   0   1 183081. 7040.71   1
  10   0   2 7570.57 1308.76   1
 -10   0  -2 7343.32 1305.22   1
 -10   0  -3 715170. 12893.5   1
  10   0   3 742190. 13593.7   1
  10   0   4 2631.67 911.990   1
 -10   0  -4 2183.33 824.557   1
  10   1   0 56749.7 3888.60   1
  10  -1   0 64469.8 4013.42   1
 -10  -1   0 55868.2 3832.63   1
 -10   1   0 54472.0 3690.98   1
 -10  -1  -1-116.980 375.250   1
 -10   1  -1-51.9920 153.932   1
  10   1  -1-17.5532 351.077   1
  10  -1  -1-209.823 468.805   1
  10  -1   1-252.619 322.881   1
  10   1   1-191.276 225.679   1
 -10  -1   1 220.297 488.486   1
 -10   1   1-202.185 294.369   1
  10   1   2 425.126 366.177   1
  10  -1   2 592.228 353.024   1
 -10  -1  -2 354.358 200.883   1
 -10   1  -2 281.430 215.176   1
 -10  -1  -3 91.7777 165.566   1
 -10   1  -3 19.8182 131.845   1
  10   1   3-170.910 314.874   1
  10  -1   3 142.647 539.483   1
 -10  -1  -4 46435.5 3698.73   1
 -10   1  -4 43841.0 3884.54   1
  10  -1   4 45530.3 3456.99   1
  10   1   4 42126.3 3823.70   1
  10   1   5 567.310 424.248   1
 -10  -1  -5 57.2425 413.309   1
 -10  -2   0 492.053 417.892   1
 -10   2   0 735.206 460.389   1
  10   2   0 424.010 385.238   1
  10  -2   0 385.065 384.867   1
 -10   2  -1 10426.5 1431.43   1
  10   2   1 8703.59 1419.69   1
 -10  -2  -1 8456.97 1486.43   1
  10  -2   1 9783.86 1372.75   1
  10   2  -1 9927.93 1489.19   1
 -10   2   1 8422.65 1460.11   1
  10  -2  -1 9241.73 1404.51   1
 -10  -2   1 9260.17 1596.45   1
  10  -2   2-386.580 399.962   1
  10   2   2-233.587 377.100   1
 -10  -2  -2 21.5638 301.980   1
 -10   2  -2-56.4703 198.179   1
 -10  -2  -3 91751.8 4624.21   1
 -10   2  -3 93864.0 4436.63   1
  10   2   3 89569.5 4761.49   1
  10  -2   3 95411.3 5590.50   1
  10   2   4-266.196 559.306   1
 -10  -2  -4 85.7936 413.879   1
  10  -2   4 1025.01 627.854   1
 -10   2  -4 663.402 631.048   1
  10   2   5 90701.8 5554.52   1
 -10  -2  -5 84695.3 6451.28   1
  10  -3   0 166152. 5703.52   1
  10   3   0 162032. 6708.64   1
 -10   3   0 151656. 5494.63   1
 -10  -3   0 157303. 6229.11   1
 -10  -3  -1-265.678 291.010   1
  10   3   1-53.7881 269.463   1
 -10   3  -1-180.665 238.086   1
 -10  -3   1-285.038 511.828   1
  10   3  -1-286.816 385.487   1
  10  -3  -1-117.642 238.551   1
  10  -3   1 159.049 365.012   1
 -10  -3  -2 30641.8 2721.60   1
 -10   3  -2 29949.4 2631.19   1
  10   3   2 28563.6 2697.15   1
  10  -3   2 32627.8 2459.09   1
 -10  -3  -3 958.930 462.652   1
 -10   3  -3 1082.70 515.164   1
  10  -3   3 660.370 639.382   1
  10   3   3 375.807 336.253   1
 -10  -3  -4 85266.5 4851.65   1
 -10   3  -4 81198.4 5157.40   1
  10   3   4 75906.5 5451.29   1
  10  -3   4 86083.1 4546.45   1
  10   3   5 447.160 629.470   1
 -10  -3  -5 323.344 485.238   1
 -10   4   0 6943.52 1163.66   1
 -10  -4   0 6943.42 1330.91   1
  10  -4   0 7022.55 1063.95   1
  10   4   0 7345.14 1392.17   1
  10  -4  -1 156545. 5403.59   1
  10   4   1 158009. 5863.41   1
  10  -4   1 160223. 6869.83   1
  10   4  -1 156364. 6163.06   1
 -10  -4  -1 161251. 6366.52   1
 -10   4  -1 151457. 5183.43   1
  10   4   2 4831.62 1135.48   1
 -10  -4  -2 3933.60 923.274   1
  10  -4   2 4203.79 868.891   1
 -10   4  -2 3742.96 866.200   1
 -10  -4  -3 460708. 12483.2   1
 -10   4  -3 509213. 10133.8   1
  10   4   3 481245. 11505.4   1
  10  -4   3 516395. 11741.0   1
  10  -4   4 1675.51 638.981   1
 -10  -4  -4 1044.28 565.003   1
 -10   4  -4 1077.91 563.538   1
  10   4   4 1477.75 776.515   1
 -10  -4  -5 48909.9 4926.29   1
  10   4   5 45615.5 4086.61   1
 -10   5   0 853.301 489.954   1
 -10  -5   0 1748.27 730.007   1
  10  -5   0 1128.88 384.681   1
  10  -5   1-108.023 193.541   1
 -10  -5  -1 180.992 772.793   1
 -10   5  -1-62.6012 268.577   1
  10   5  -1 97.3331 276.150   1
  10  -5  -1 123.857 171.950   1
  10  -5   2 7270.51 1188.41   1
  10   5   2 6540.55 1210.13   1
  10  -5  -2 8015.35 1261.67   1
 -10  -5  -2 6584.67 1286.52   1
 -10   5  -2 6017.22 1030.66   1
 -10   5  -3 560.269 369.972   1
  10  -5   3-13.3208 286.288   1
 -10  -5  -3 1143.76 712.015   1
  10   5   3 787.666 555.292   1
 -10  -5  -4 13016.4 1906.09   1
 -10   5  -4 13396.0 1767.40   1
  10   5   4 16228.4 2402.87   1
  10   5   5-291.407 621.372   1
 -10  -5  -5-620.639 578.248   1
 -10  -6   0 998.281 530.924   1
  10  -6   0 833.693 358.722   1
  10   6   0 882.842 360.381   1
 -10   6   0 389.751 146.868   1
 -10  -6  -1 7924.77 1692.77   1
 -10   6  -1 7090.23 1210.72   1
  10   6  -1 7184.03 1281.15   1
  10  -6   1 8557.73 1183.03   1
  10   6   1 8410.30 1365.76   1
  10  -6  -1 6466.31 1227.54   1
  10  -6   2 299.393 403.929   1
  10   6   2 422.919 437.323   1
  10  -6  -2 271.892 439.399   1
 -10  -6  -2 538.751 394.997   1
 -10   6  -2 704.989 268.247   1
 -10  -6  -3 20267.9 2563.70   1
 -10   6  -3 26444.8 2372.25   1
  10   6   3 26111.8 3076.74   1
  10  -6   3 23956.0 2268.18   1
 -10  -6  -4-146.020 285.717   1
  10   6   4 80.8034 247.870   1
 -10   6  -4-323.023 328.521   1
 -10  -6  -5 52806.6 4320.02   1
  10   7   0 219020. 7045.99   1
  10  -7   0 226533. 7266.26   1
 -10  -7   0 211827. 8271.15   1
 -10   7   0 210916. 6517.24   1
 -10  -7  -1 70.0367 334.871   1
 -10   7  -1-209.001 551.574   1
  10  -7   1 471.560 317.303   1
  10   7  -1 430.280 391.060   1
  10   7   1 430.442 394.934   1
  10  -7  -1 332.908 166.597   1
  10   7   2 38272.8 2934.90   1
  10  -7   2 34420.6 2849.28   1
 -10  -7  -2 39704.4 3647.92   1
 -10   7  -2 38617.9 2587.98   1
  10  -7  -2 31542.9 2392.35   1
  10   7   3 1379.49 624.268   1
 -10  -7  -3 1214.62 618.574   1
 -10   7  -3 938.209 578.658   1
 -10  -7  -4 70576.0 4864.72   1
 -10   7  -4 66821.3 3881.59   1
  10   7   4 76266.7 4786.02   1
 -10  -7  -5 914.161 590.736   1
  10   8   0 4337.10 1019.38   1
 -10  -8   0 3883.50 1066.88   1
  10   8  -1 78671.0 4703.86   1
  10  -8  -1 75194.0 3360.59   1
 -10   8  -1 67442.2 3260.84   1
  10   8   1 84487.8 5650.55   1
  10  -8   1 64475.4 3706.96   1
 -10  -8  -1 73933.8 4390.20   1
  10  -8   2 1386.22 495.600   1
 -10  -8  -2 2141.63 826.716   1
 -10   8  -2 1527.09 469.719   1
  10  -8  -2 1055.36 442.967   1
 -10  -8  -3 200810. 7329.25   1
 -10   8  -3 201481. 6404.90   1
 -10   8  -4 350.400 392.257   1
 -10  -8  -4-186.411 540.585   1
  10   8   4 282.012 277.926   1
 -10  -8  -5 15765.3 2279.56   1
  10   9   0 14566.3 1819.94   1
  10  -9   0 13738.4 1349.33   1
 -10  -9  -1-18.2602 399.315   1
  10   9  -1-12.8772 351.278   1
  10  -9  -1 172.038 227.220   1
  10  -9   1-119.708 435.735   1
  10   9   1 443.144 227.574   1
 -10   9  -1 757.239 473.758   1
 -10  -9  -2 7378.68 1695.76   1
 -10   9  -2 7439.81 1230.29   1
  10   9   2 8833.81 1494.07   1
  10  -9  -2 8487.49 1303.23   1
 -10  -9  -3 514.183 356.505   1
 -10   9  -3 1562.25 723.710   1
  10   9   3 551.581 399.528   1
 -10  -9  -4 3913.31 1105.45   1
  10   9   4 4213.65 1110.73   1
 -10   9  -4 5233.32 1152.65   1
 -10  -9  -5-33.3102 228.250   1
  10 -10   0 2052.95 850.422   1
  10  10   0-484.400 319.810   1
  10  10  -1-117.831 197.398   1
  10  10   1 60.6174 280.896   1
  10 -10   1 887.305 565.194   1
 -10 -10  -1 174.130 398.585   1
 -10 -10  -2-212.543 235.287   1
  10  10   2 120.847 281.682   1
  10  10   3 1886.14 799.420   1
 -10 -10  -3 1927.26 707.512   1
  10  10   4-26.1522 289.892   1
 -10 -10  -4 167.329 192.124   1
 -10 -10  -5 14833.8 2348.97   1
 -10 -11  -2 27458.1 2844.52   1
 -10 -11  -3 654.059 303.234   1
 -11   0   0-587.175 486.745   1
  11   0   0-98.0779 204.088   1
  11   0   1 249146. 7535.13   1
 -11   0   1 241841. 8644.81   1
 -11   0  -1 268023. 7821.19   1
  11   0  -1 249102. 7885.56   1
  11   0   2 7155.18 1447.04   1
 -11   0  -2 11502.2 1964.16   1
  11   0   3 2373.22 722.744   1
 -11   0  -3 2530.44 767.838   1
 -11   0  -4 1298.26 679.869   1
  11   0   4 778.378 676.122   1
 -11   0  -5 87918.3 7041.10   1
  11   0   5 100080. 5832.36   1
 -11  -1   0-150.811 278.365   1
 -11   1   0-43.1303 225.430   1
  11   1   0 359.932 557.745   1
  11  -1   0 297.401 238.122   1
  11  -1  -1 63867.8 3940.34   1
  11   1   1 69845.7 4049.07   1
  11  -1   1 71678.7 3972.89   1
 -11   1   1 58933.9 4104.52   1
 -11  -1   1 61096.0 4418.18   1
 -11  -1  -1 68853.2 4038.15   1
 -11   1  -1 73579.6 3972.15   1
  11   1  -1 63449.9 4016.01   1
  11   1   2-863.581 719.183   1
  11  -1   2-399.948 492.544   1
 -11  -1  -2-394.094 304.046   1
 -11  -1  -3 15172.0 2081.00   1
 -11   1  -3 14040.0 1899.24   1
  11   1   3 13723.5 2039.59   1
  11  -1   3 15962.7 2072.58   1
  11  -1   4 2046.64 819.960   1
 -11  -1  -4 2710.25 907.501   1
 -11   1  -4 2951.69 1126.12   1
  11   1   4 2090.64 729.350   1
 -11  -1  -5 43396.3 4706.72   1
 -11   1  -5 51398.2 5241.73   1
  11   1   5 47920.6 4007.77   1
  11  -1   5 41748.6 3913.46   1
 -11   2   0-373.113 371.140   1
  11   2   0 127.128 467.417   1
  11  -2   0-68.8330 426.096   1
  11   2  -1 167043. 6536.03   1
  11  -2  -1 168203. 6146.26   1
  11   2   1 168911. 6400.46   1
  11  -2   1 171742. 6153.02   1
 -11   2   1 157748. 6600.03   1
 -11  -2   1 163135. 7216.77   1
 -11  -2  -1 168935. 6510.36   1
 -11   2  -1 172848. 6107.07   1
 -11  -2  -2 173324. 6630.09   1
 -11   2  -2 168280. 6257.55   1
  11   2   2 174097. 7560.19   1
  11  -2   2 169053. 6031.64   1
 -11   2  -3 4007.50 1178.34   1
  11   2   3 6254.76 1751.18   1
 -11  -2  -3 6094.14 1990.60   1
  11  -2   3 4428.87 1386.88   1
 -11  -2  -4 53703.1 4041.84   1
 -11   2  -4 55270.7 3809.81   1
  11   2   4 43225.7 4127.03   1
  11  -2   4 55481.9 4011.58   1
 -11  -2  -5 91349.1 6428.59   1
 -11   2  -5 100600. 6745.54   1
  11   2   5 93947.0 5633.60   1
  11  -3   0 994.052 658.011   1
 -11   3   0 970.250 576.302   1
 -11  -3   0-10.5673 229.246   1
  11   3   0-454.302 420.561   1
  11   3  -1 29553.8 2567.17   1
  11  -3  -1 27661.4 2460.79   1
  11   3   1 32427.8 2813.82   1
  11  -3   1 35043.1 2898.77   1
 -11  -3   1 27877.2 3101.11   1
 -11  -3  -1 34086.1 3056.19   1
 -11   3  -1 30910.6 2611.07   1
 -11  -3  -2 22620.9 2475.59   1
 -11   3  -2 21915.4 2162.41   1
  11   3   2 22714.7 2764.79   1
  11  -3   2 24089.3 2209.15   1
  11  -3   3 8071.04 1666.12   1
  11   3   3 8487.25 1492.63   1
 -11  -3  -3 7338.31 1615.94   1
 -11   3  -3 7637.61 1352.96   1
 -11  -3  -4 9859.30 1669.59   1
 -11   3  -4 9815.14 1605.99   1
  11   3   4 8236.83 1778.50   1
  11  -3   4 9902.70 1686.31   1
 -11  -3  -5 43731.6 3964.51   1
 -11   3  -5 43115.0 4636.45   1
  11   3   5 43297.0 3827.00   1
 -11   4   0 47.2323 482.708   1
 -11  -4   0 360.723 284.715   1
  11  -4   0-186.219 332.761   1
  11   4   0 99.4912 442.340   1
  11   4  -1 173265. 6715.71   1
  11  -4  -1 179498. 6415.62   1
  11   4   1 192970. 6836.16   1
  11  -4   1 168290. 7405.25   1
 -11  -4  -1 172575. 7282.25   1
 -11   4  -1 197997. 6776.80   1
  11   4   2 11219.2 1805.62   1
 -11   4  -2 9969.76 1427.38   1
 -11  -4  -2 11717.2 1758.28   1
  11  -4   2 11539.8 1502.24   1
  11  -4   3 2155.08 882.037   1
  11   4   3 223.554 372.884   1
 -11  -4  -3 1161.66 277.413   1
 -11   4  -3 2350.79 970.608   1
 -11  -4  -4 1929.10 776.371   1
 -11   4  -4 2658.94 895.839   1
  11  -4   4 2219.38 788.630   1
  11   4   4 1689.82 910.589   1
 -11  -4  -5 67854.9 4912.36   1
 -11   4  -5 58584.3 5508.93   1
 -11   5   0 263.616 489.068   1
 -11  -5   0 348.450 535.613   1
  11  -5   0-185.447 317.813   1
  11   5   0-265.633 385.707   1
  11   5  -1 71112.0 4374.41   1
  11  -5  -1 76307.4 4166.62   1
  11   5   1 77722.5 4425.13   1
  11  -5   1 75255.0 4430.58   1
 -11  -5  -1 62040.5 5019.72   1
 -11   5  -1 77675.8 4324.36   1
 -11   5  -2 17107.0 1838.65   1
  11   5   2 16390.9 2152.49   1
  11  -5   2 15933.2 1888.06   1
  11  -5  -2 14590.2 1991.00   1
 -11  -5  -2 15985.1 2085.22   1
 -11  -5  -3 8071.40 1453.06   1
 -11   5  -3 8765.16 1585.65   1
  11  -5   3 9679.79 1735.72   1
 -11  -5  -4 28085.0 2899.89   1
 -11   5  -4 28485.5 2657.25   1
  11   5   4 35471.5 3644.16   1
  11  -5   4 26307.9 2731.17   1
 -11  -5  -5 42400.2 3862.79   1
 -11   5  -5 46048.2 4434.61   1
  11   5   5 50731.7 4252.70   1
 -11  -6   0 453.191 522.712   1
  11   6   0 453.222 346.101   1
  11  -6   0-186.733 122.772   1
 -11   6   0-296.975 159.955   1
  11   6  -1 82350.8 4832.81   1
  11  -6  -1 83144.8 4591.75   1
  11   6   1 92244.4 4888.82   1
  11  -6   1 81025.0 3821.33   1
 -11  -6  -1 79587.9 5426.85   1
 -11   6  -1 84250.1 4703.65   1
  11   6   2 85990.5 4748.52   1
  11  -6   2 80801.8 4753.64   1
 -11  -6  -2 93438.7 5059.94   1
 -11   6  -2 98472.9 4317.88   1
  11  -6  -2 88595.6 4392.37   1
 -11  -6  -3 1505.61 691.550   1
  11  -6   3 1411.64 543.091   1
 -11   6  -3-463.618 616.063   1
  11   6   3 1917.65 678.369   1
 -11  -6  -4 41983.2 4134.75   1
 -11   6  -4 50004.5 3271.52   1
  11   6   4 42265.0 4338.53   1
 -11  -6  -5 46848.3 3874.01   1
 -11   6  -5 43695.7 3570.23   1
  11   6   5 45069.3 4125.51   1
  11   7   0-943.560 386.726   1
  11  -7   0 153.123 162.061   1
 -11   7   0 201.695 343.370   1
 -11  -7   0 241.879 578.594   1
 -11  -7  -1 9936.54 1773.83   1
 -11   7  -1 10239.6 1485.20   1
  11  -7  -1 10299.9 1343.00   1
  11  -7   1 11141.8 1350.61   1
  11   7   1 12580.7 2073.03   1
  11   7  -1 9361.91 1792.32   1
  11  -7  -2 47264.3 3118.46   1
  11   7   2 52021.4 3651.49   1
 -11   7  -2 59441.2 3651.28   1
  11  -7   2 53826.8 3536.26   1
 -11  -7  -2 48887.3 3681.45   1
 -11  -7  -3 8514.94 1597.67   1
 -11   7  -3 10007.5 1477.48   1
  11   7   3 10249.2 1959.83   1
  11  -7   3 7980.66 1418.42   1
 -11  -7  -4 28010.4 3282.42   1
 -11   7  -4 35800.1 2713.45   1
  11   7   4 37749.7 3764.44   1
 -11  -7  -5 10141.5 1857.84   1
  11   7   5 11097.8 2162.70   1
 -11   7  -5 11144.6 1768.79   1
  11   8   0-242.327 153.769   1
 -11  -8   0 1246.57 1404.30   1
  11   8  -1 55953.9 4437.10   1
  11  -8  -1 65412.0 3317.41   1
  11   8   1 64904.4 5317.19   1
  11  -8   1 70626.4 3618.22   1
 -11   8  -1 63795.7 3558.71   1
 -11  -8  -1 71934.9 4722.93   1
 -11  -8  -2 11742.8 1951.17   1
  11   8   2 10510.2 1607.51   1
  11  -8  -2 8873.75 1424.19   1
  11  -8   2 11878.1 1556.45   1
 -11   8  -2 11695.7 1488.11   1
  11   8   3 715.074 657.864   1
 -11  -8  -3 602.491 564.747   1
 -11   8  -3 878.226 577.280   1
  11   8   4 397.811 444.184   1
 -11  -8  -4 885.834 479.441   1
 -11   8  -4 596.579 394.775   1
 -11  -8  -5 27580.7 3115.79   1
 -11   8  -5 29017.7 2612.96   1
  11   9   0 173.313 174.692   1
  11  -9   0-106.758 251.248   1
  11   9  -1 39860.1 3634.86   1
  11  -9  -1 49590.7 2882.18   1
  11   9   1 48185.1 4356.54   1
  11  -9   1 48910.4 3102.51   1
 -11  -9  -1 47100.6 4037.11   1
  11  -9  -2 26469.0 2534.85   1
  11   9   2 30445.7 2845.57   1
 -11  -9  -2 28194.8 3307.10   1
  11  -9   2 27614.1 2254.40   1
 -11  -9  -3 2491.64 836.021   1
  11   9   3 3278.06 1233.54   1
 -11  -9  -4 40173.1 3560.10   1
  11   9   4 37904.8 3676.65   1
 -11  -9  -5 44006.1 4375.14   1
  11  10   0-43.6420 169.656   1
  11  10  -1 20633.7 2255.13   1
  11  10   1 23537.5 2503.31   1
 -11 -10  -1 18538.1 2501.76   1
  11  10   2 39404.5 3399.31   1
 -11 -10  -2 34887.6 3425.15   1
 -11 -10  -3 864.287 360.551   1
  11  10   3 866.537 493.761   1
  11  10   4 12134.0 1926.71   1
 -11 -10  -4 12295.2 2052.78   1
  12   0   0 111652. 6193.08   1
 -12   0   0 110814. 5582.56   1
 -12   0  -1 1867.30 640.185   1
  12   0   1 2079.66 714.258   1
  12   0  -1 1543.18 582.277   1
 -12   0   1 1347.79 717.830   1
 -12   0  -2 40678.0 3283.02   1
  12   0   2 35709.4 3316.84   1
  12   0   3 11226.4 1763.87   1
 -12   0  -3 10823.0 1966.87   1
 -12   0  -4 2630.00 889.782   1
  12   0   4 3121.62 1088.04   1
 -12   0  -5 53820.4 4385.35   1
  12   0   5 52253.2 4277.53   1
  12   1   0 93064.4 5586.87   1
 -12   1   0 98925.2 5165.87   1
 -12  -1   0 98633.6 5411.91   1
 -12  -1  -1 2797.99 1171.16   1
 -12   1  -1 1183.39 634.401   1
  12   1   1 1603.71 1082.31   1
  12  -1   1 955.235 473.577   1
  12   1  -1 917.604 576.218   1
  12  -1  -1 1406.99 761.100   1
 -12   1   1 2080.19 942.603   1
 -12  -1   1 667.481 223.739   1
  12  -1   2 1810.68 624.387   1
 -12  -1  -2 1324.07 557.562   1
 -12   1  -2 1749.98 585.683   1
  12   1   2 922.534 725.867   1
  12   1   3 4798.99 1244.48   1
  12  -1   3 4590.93 1156.75   1
 -12  -1  -3 3268.39 1037.46   1
 -12   1  -3 4588.94 1200.41   1
 -12  -1  -4 37418.4 2545.88   1
 -12   1  -4 46249.2 3552.45   1
  12   1   4 30977.6 3423.24   1
  12  -1   4 49104.0 4261.42   1
  12   1   5 445.158 329.907   1
 -12  -1  -5 590.776 341.345   1
 -12   1  -5 715.826 325.952   1
  12  -1   5 192.626 265.450   1
  12   2   0 177038. 7871.86   1
  12  -2   0 185486. 6724.45   1
 -12   2   0 185186. 7133.43   1
 -12  -2   0 185776. 7475.32   1
  12   2  -1 111057. 5485.03   1
  12  -2  -1 107710. 5212.83   1
  12   2   1 101470. 5227.30   1
  12  -2   1 104299. 5021.96   1
 -12  -2   1 106443. 6193.29   1
 -12  -2  -1 106816. 5705.13   1
 -12   2  -1 106333. 5275.77   1
 -12  -2  -2 35129.2 3213.94   1
 -12   2  -2 36632.3 2993.27   1
  12   2   2 33125.0 3526.30   1
  12  -2   2 34973.0 2865.51   1
 -12  -2  -3 285842. 9884.12   1
 -12   2  -3 274811. 9516.53   1
  12   2   3 282695. 9098.46   1
  12  -2   3 276965. 8961.62   1
 -12  -2  -4 33675.0 3278.05   1
 -12   2  -4 33150.1 2967.53   1
  12   2   4 31699.5 3753.93   1
  12  -2   4 28068.0 3189.44   1
 -12  -2  -5 15548.0 2473.32   1
 -12   2  -5 15364.3 2267.18   1
  12   2   5 16087.5 2442.50   1
  12  -2   5 13752.8 2276.47   1
  12   3   0 18200.2 2401.56   1
  12  -3   0 20353.9 2113.75   1
 -12   3   0 18124.0 2208.68   1
 -12  -3   0 19232.1 2556.93   1
 -12  -3  -1 2452.36 971.215   1
 -12   3  -1 1980.24 632.362   1
  12   3   1 2727.57 827.082   1
  12   3  -1 2749.89 857.355   1
  12  -3  -1 3100.20 907.464   1
  12  -3   1 3681.49 996.403   1
  12  -3   2-384.351 324.972   1
 -12  -3  -2-519.440 598.528   1
 -12   3  -2-443.992 525.788   1
  12   3   2-502.766 654.287   1
  12  -3   3 1486.82 722.200   1
  12   3   3 1695.61 735.632   1
 -12  -3  -3 1530.45 762.488   1
 -12   3  -3 1624.80 827.343   1
 -12  -3  -4 30279.5 3095.27   1
 -12   3  -4 29544.5 2759.58   1
  12   3   4 31299.1 3558.47   1
  12  -3   4 30343.0 3139.17   1
 -12  -3  -5 2249.23 956.174   1
 -12   3  -5 3034.17 999.906   1
  12   3   5 2044.02 810.474   1
  12   4   0 72980.0 4477.81   1
  12  -4   0 72252.7 3988.80   1
 -12   4   0 59839.5 4099.88   1
 -12  -4   0 59413.5 4593.35   1
 -12  -4  -1-6.31156 393.063   1
 -12   4  -1-674.111 353.444   1
  12   4   1-487.060 412.016   1
  12   4  -1 450.145 525.255   1
  12  -4  -1 121.851 193.279   1
  12  -4   1 437.199 299.326   1
  12   4   2 30552.8 3306.14   1
  12  -4   2 34240.2 2755.93   1
  12  -4  -2 33894.6 3016.95   1
 -12  -4  -2 33524.8 3220.81   1
 -12   4  -2 34712.2 2815.62   1
  12  -4   3 7194.95 1627.34   1
  12   4   3 9718.53 1694.76   1
 -12  -4  -3 8915.83 2090.80   1
 -12   4  -3 8640.43 1625.68   1
 -12   4  -4 2646.35 820.258   1
  12   4   4 1479.74 558.325   1
  12  -4   4 2416.02 812.966   1
 -12  -4  -4 2590.98 900.318   1
 -12  -4  -5 39101.9 3658.06   1
 -12   4  -5 38094.3 3377.63   1
  12   4   5 40574.3 4242.11   1
  12   5   0 142332. 6361.78   1
  12  -5   0 148327. 5634.39   1
 -12   5   0 160776. 6481.37   1
 -12  -5   0 136499. 7019.13   1
 -12  -5  -1 6606.57 1623.16   1
 -12   5  -1 7133.22 1602.77   1
  12   5   1 8887.29 1666.20   1
  12   5  -1 7315.07 1476.56   1
  12  -5  -1 6305.65 1340.85   1
  12  -5   1 6345.47 1486.59   1
  12   5   2 7086.73 1534.17   1
 -12  -5  -2 8663.67 1532.79   1
 -12   5  -2 8250.60 1364.43   1
  12  -5  -2 5237.01 1078.81   1
  12  -5   2 11257.4 1652.13   1
 -12  -5  -3 25368.8 2833.27   1
 -12   5  -3 28565.7 2779.25   1
  12   5   3 30137.2 3013.31   1
  12  -5   3 21692.3 2596.48   1
 -12   5  -4 46678.5 3459.81   1
  12  -5   4 49363.8 3658.14   1
 -12  -5  -5 5333.00 1456.22   1
 -12   5  -5 4900.82 1179.54   1
  12   6   0 86906.5 4908.91   1
  12  -6   0 86612.3 4329.50   1
 -12   6   0 81875.7 4623.59   1
 -12  -6   0 88120.3 5537.91   1
  12   6  -1 40497.7 3613.26   1
  12  -6  -1 50717.7 3934.73   1
  12   6   1 50998.1 3787.44   1
  12  -6   1 45488.5 3071.96   1
 -12  -6  -1 46634.5 4109.32   1
 -12   6  -1 39913.0 3266.20   1
  12  -6  -2 21218.7 2244.25   1
  12   6   2 22626.5 2523.24   1
  12  -6   2 24899.0 2432.82   1
 -12  -6  -2 23243.9 2612.08   1
 -12   6  -2 26199.9 2365.11   1
 -12  -6  -3 177908. 7392.16   1
 -12   6  -3 176760. 6525.16   1
  12   6   3 170319. 7531.89   1
 -12   6  -4 20491.3 2212.97   1
  12   6   4 16663.4 2776.05   1
 -12  -6  -4 16409.5 2633.87   1
 -12  -6  -5 6724.13 1506.75   1
 -12   6  -5 7463.58 1456.55   1
  12   7   0 2160.42 749.385   1
  12  -7   0 1724.31 477.478   1
 -12  -7   0 1891.88 912.867   1
  12  -7  -1 4963.41 980.910   1
 -12   7  -1 4805.91 955.656   1
 -12  -7  -1 4683.22 1256.47   1
  12  -7   1 4853.48 994.335   1
  12   7   1 4800.78 1355.06   1
  12   7  -1 5018.21 1270.09   1
  12  -7   2 4064.81 1247.18   1
  12   7   2 4707.56 1057.68   1
 -12  -7  -2 4515.69 1269.55   1
  12  -7  -2 5410.42 1129.61   1
 -12   7  -2 6695.48 1589.54   1
 -12   7  -3 18256.4 1865.27   1
  12   7   3 17875.3 2411.88   1
  12  -7   3 15792.3 1942.99   1
 -12  -7  -3 17696.8 2289.73   1
 -12  -7  -4 7554.50 1703.03   1
  12   7   4 13466.1 2936.16   1
 -12   7  -4 11864.1 1763.94   1
 -12   7  -5 6468.01 1278.58   1
 -12  -7  -5 7424.47 1967.86   1
  12   8   0 20440.3 2337.55   1
  12  -8   0 22166.4 2551.41   1
 -12  -8   0 18516.8 2688.79   1
 -12   8  -1 1562.66 638.588   1
 -12  -8  -1 694.667 236.694   1
  12  -8  -1 1757.89 501.351   1
  12  -8   1 855.178 464.389   1
  12   8   1 970.776 660.296   1
  12   8  -1 1395.10 592.966   1
  12  -8  -2 13434.7 1911.34   1
 -12  -8  -2 11566.3 2327.18   1
  12   8   2 15008.5 2000.76   1
  12  -8   2 12970.1 2109.36   1
 -12   8  -2 12931.7 1696.50   1
  12  -8   3 998.937 174.150   1
 -12  -8  -3 263.654 439.769   1
 -12   8  -3 998.209 446.179   1
  12   8   3 1398.66 800.995   1
 -12  -8  -4 294.570 429.243   1
 -12   8  -4 399.095 445.634   1
 -12   8  -5 17496.8 2105.39   1
  12   9   0 110559. 5568.87   1
  12  -9   0 106210. 4304.54   1
 -12  -9  -1 8334.74 2232.70   1
  12  -9   1 7161.88 1426.09   1
  12  -9  -1 7111.76 1156.00   1
  12   9   1 5789.87 1701.36   1
  12   9  -1 7160.91 1501.28   1
 -12  -9  -2 14240.4 2307.84   1
  12  -9  -2 12403.5 1586.48   1
  12   9   2 16356.4 2243.11   1
  12  -9   2 15873.2 1797.57   1
  12   9   3 39373.6 4390.17   1
 -12  -9  -3 35440.9 3422.22   1
 -12  -9  -4 38524.0 3546.79   1
  12  10   0 29276.6 2896.78   1
  12  10  -1 22263.1 2497.11   1
  12  10   1 21376.9 2562.69   1
 -12 -10  -1 19192.5 2660.09   1
 -12 -10  -2 5604.73 1342.35   1
  12  10   2 5621.26 1209.94   1
 -13   0   0-100.327 485.581   1
  13   0   0 227.411 619.760   1
 -13   0  -1 2685.99 952.213   1
  13   0   1 2943.94 939.341   1
  13   0  -1 2374.53 849.521   1
 -13   0   1 2811.53 991.410   1
  13   0   2 353374. 11651.3   1
 -13   0  -2 341796. 9988.79   1
  13   0   3 214.347 225.283   1
 -13   0  -3 436.136 393.188   1
 -13   0  -4 211951. 8360.93   1
  13   0   4 234420. 9895.80   1
 -13   0  -5 716.001 725.193   1
 -13  -1   0 107.576 570.071   1
  13   1   0-853.074 592.160   1
  13   1  -1 14697.9 2200.33   1
  13  -1  -1 13624.2 2082.76   1
  13   1   1 19231.1 2319.87   1
  13  -1   1 17265.7 2189.97   1
 -13  -1  -1 16977.2 2487.89   1
 -13   1  -1 16996.6 2405.67   1
 -13   1   1 13277.6 2177.94   1
 -13  -1   1 14690.7 2372.98   1
  13  -1   2 6604.87 1474.85   1
 -13  -1  -2 7328.26 1536.88   1
 -13   1  -2 6761.28 1340.83   1
  13   1   2 7006.57 1774.22   1
 -13  -1  -3 7863.88 2603.99   1
  13   1   3 8667.02 2161.84   1
  13  -1   3 3799.82 1046.17   1
 -13   1  -3 2745.34 1030.63   1
 -13   1  -4 2357.31 884.290   1
  13   1   4 1807.97 1689.82   1
  13  -1   4 2460.52 822.670   1
 -13  -1  -4 2849.92 1021.89   1
 -13  -1  -5 17940.5 2592.07   1
 -13   1  -5 16887.6 2499.63   1
  13  -1   5 20633.5 3057.71   1
  13  -2   0 547.750 653.820   1
 -13   2   0 172.737 505.513   1
 -13  -2   0 258.848 335.186   1
  13   2   0 527.530 348.199   1
  13   2  -1 36121.5 3331.82   1
  13  -2  -1 36830.7 3373.13   1
  13   2   1 40076.2 3372.71   1
  13  -2   1 40847.3 3321.45   1
 -13  -2   1 32951.6 3670.28   1
 -13  -2  -1 32390.5 3618.09   1
 -13   2  -1 35696.9 3509.97   1
  13  -2   2 16024.6 2101.38   1
  13   2   2 15684.0 2694.21   1
 -13  -2  -2 16642.5 2326.28   1
 -13   2  -2 17050.5 2154.58   1
  13   2   3-213.156 406.910   1
 -13  -2  -3 775.998 666.298   1
 -13   2  -3 377.015 515.694   1
  13  -2   3-3.68726 363.599   1
 -13  -2  -4 89675.4 5926.20   1
 -13   2  -4 81246.3 4909.37   1
  13   2   4 72824.8 5954.76   1
  13  -2   4 87699.5 5802.50   1
 -13  -2  -5 22163.7 2780.77   1
 -13   2  -5 19131.4 2651.12   1
  13  -2   5 23334.7 3106.83   1
 -13   3   0-108.503 264.734   1
 -13  -3   0-364.835 564.814   1
  13  -3   0 171.360 569.315   1
  13   3   0 149.082 481.717   1
  13   3  -1 57243.8 4426.04   1
  13  -3  -1 54784.2 4138.36   1
  13   3   1 69601.1 4486.40   1
  13  -3   1 68253.3 4568.39   1
 -13  -3  -1 58431.1 5197.72   1
 -13   3  -1 57163.8 4679.12   1
  13  -3   2 253.113 228.910   1
 -13  -3  -2-48.8274 274.886   1
 -13   3  -2-18.0211 274.389   1
  13   3   2-78.1662 358.231   1
  13   3   3 1002.01 490.698   1
 -13  -3  -3 719.982 474.499   1
 -13   3  -3 941.511 716.043   1
  13  -3   3 1567.98 856.752   1
 -13   3  -4 1322.70 641.125   1
  13  -3   4 1289.39 826.121   1
 -13  -3  -4 933.016 656.357   1
 -13   3  -5 58621.8 4455.94   1
  13  -3   5 53139.4 4533.57   1
 -13   4   0 171.371 488.941   1
  13   4   0-17.4484 359.280   1
 -13  -4   0-9.28050 471.317   1
  13  -4   0-523.928 387.755   1
 -13  -4  -1 663.861 502.272   1
 -13   4  -1 2040.86 981.312   1
  13   4   1 1277.43 733.941   1
  13   4  -1 966.859 617.918   1
  13  -4  -1 1023.71 516.529   1
  13  -4   1 2109.59 1031.65   1
  13   4   2 276971. 10700.5   1
  13  -4   2 273188. 8230.14   1
 -13  -4  -2 259449. 9238.86   1
 -13   4  -2 262400. 8496.28   1
  13  -4  -2 271172. 8689.02   1
  13  -4   3 877.802 731.569   1
  13   4   3-83.9355 392.953   1
 -13  -4  -3 435.625 385.558   1
 -13   4  -3 137.903 318.458   1
 -13  -4  -4 143996. 8052.82   1
 -13   4  -4 166315. 6966.35   1
  13  -4   4 145115. 6794.40   1
 -13   4  -5 524.608 243.938   1
 -13   5   0-1380.35 752.841   1
 -13  -5   0-233.787 732.119   1
  13   5   0 161.780 550.230   1
  13  -5   0 5.91189 237.961   1
 -13  -5  -1-361.720 311.172   1
 -13   5  -1 41.6296 501.930   1
  13   5   1 461.411 1204.70   1
  13   5  -1-117.483 344.666   1
  13  -5  -1-406.683 384.220   1
  13  -5   1 69.9631 227.800   1
  13  -5  -2 13289.2 1864.15   1
  13   5   2 11707.1 2090.26   1
 -13  -5  -2 12150.5 2006.34   1
 -13   5  -2 18790.2 2330.72   1
  13  -5   3 4551.54 1247.48   1
 -13  -5  -3 5071.59 1322.23   1
 -13   5  -3 3965.53 1032.46   1
  13   5   3 5123.14 1418.76   1
  13  -5   4 5268.73 1228.78   1
 -13  -5  -4 5680.22 1625.17   1
 -13   5  -4 4059.70 1165.74   1
 -13   5  -5 987.042 592.713   1
  13   6   0 141.017 302.276   1
 -13  -6   0-740.138 699.063   1
  13   6  -1 19225.0 2731.45   1
  13  -6  -1 18762.4 2235.10   1
  13   6   1 21480.3 2671.32   1
  13  -6   1 22925.3 2365.63   1
 -13  -6  -1 19494.3 2765.08   1
 -13   6  -1 19797.3 2182.36   1
  13   6   2 6555.80 1490.22   1
 -13  -6  -2 6979.65 1551.80   1
 -13   6  -2 7103.95 1275.70   1
  13  -6  -2 5767.18 1250.88   1
  13  -6   2 6242.17 1303.56   1
 -13  -6  -3 784.411 643.500   1
 -13   6  -3 466.847 389.450   1
  13  -6   3 563.498 413.927   1
 -13  -6  -4 33695.1 3665.59   1
 -13   6  -4 35418.6 3574.42   1
  13  -6   4 31047.2 3104.17   1
 -13   6  -5 19113.0 2432.74   1
  13   7   0-970.933 531.290   1
  13  -7   0-402.364 758.841   1
  13   7  -1 91961.3 6178.88   1
  13  -7  -1 93454.4 4673.48   1
  13   7   1 102089. 6420.33   1
  13  -7   1 105715. 4815.62   1
 -13  -7  -1 97367.2 5928.75   1
  13  -7   2 47.9247 345.203   1
 -13  -7  -2 573.435 672.191   1
 -13   7  -2-402.617 411.454   1
  13  -7  -2-728.230 622.176   1
 -13  -7  -3 517.201 547.251   1
 -13   7  -3 861.663 546.371   1
  13  -7   3 565.922 555.755   1
 -13   7  -4 271.311 406.107   1
 -13   7  -5 68141.8 4357.96   1
  13   8   0 3470.47 1476.34   1
  13  -8   0-745.229 711.822   1
 -13   8  -1 82.2929 225.045   1
 -13  -8  -1 278.702 502.835   1
  13  -8  -1-124.185 240.349   1
  13  -8   1 26.1883 169.204   1
  13  -8   2 106938. 5612.12   1
 -13  -8  -2 118650. 7434.63   1
 -13   8  -2 108114. 6106.17   1
 -13   8  -3 515.023 396.723   1
  13  -8   3 248.817 252.259   1
 -13   8  -4 56708.4 3904.84   1
 -13   8  -5 11142.5 1404.15   1
  13  -9   0 145.390 282.630   1
  13  -9  -1 7054.25 1243.36   1
  13  -9   1 5007.83 1199.32   1
  13  -9  -2 8181.44 1340.80   1
 -13  -9  -2 6988.86 1543.75   1
  13  -9   2 8625.32 1350.34   1
  14   0   0 235957. 8482.81   1
 -14   0   0 211881. 9121.72   1
 -14   0  -1 2086.59 1033.44   1
  14   0   1 3453.39 1001.65   1
  14   0  -1 3476.90 1195.01   1
  14   0   2 77186.0 5673.29   1
 -14   0  -2 77821.7 5053.94   1
 -14   0  -3 14587.0 2388.21   1
  14   0   3 12738.2 2061.26   1
 -14   0  -4 57930.0 5118.15   1
  14   1   0 28048.7 3031.45   1
  14  -1   0 29520.9 2894.86   1
 -14   1   0 25255.2 3108.19   1
 -14  -1   0 24343.7 3119.10   1
 -14  -1  -1 3592.79 1135.04   1
 -14   1  -1 3797.50 1288.19   1
  14   1   1 3694.99 1193.68   1
  14  -1   1 4437.07 1208.29   1
  14   1  -1 4945.79 1425.07   1
  14  -1  -1 3979.26 1185.06   1
  14  -1   2 1422.98 784.862   1
 -14  -1  -2 1395.48 623.712   1
 -14   1  -2 1904.46 753.987   1
  14   1   2 1095.69 841.682   1
  14   1   3 4882.01 1596.72   1
 -14  -1  -3 2279.90 957.966   1
 -14   1  -3 2782.44 1076.03   1
  14  -1   3 2577.73 829.469   1
 -14  -1  -4 19860.9 3128.78   1
 -14   1  -4 18837.8 2930.63   1
  14   2   0 90435.8 5416.06   1
  14  -2   0 91252.3 5116.59   1
 -14   2   0 83310.8 5514.26   1
 -14  -2   0 80830.3 5838.01   1
  14   2  -1 15641.2 2449.75   1
  14  -2  -1 15117.1 2393.36   1
 -14  -2  -1 13109.6 2486.37   1
 -14   2  -1 14816.2 2574.52   1
  14   2   1 15869.4 2233.02   1
  14  -2   1 16196.7 2166.84   1
  14   2   2 49691.0 4988.98   1
  14  -2   2 56515.1 4152.17   1
 -14  -2  -2 46175.6 4014.97   1
 -14   2  -2 54247.5 4067.98   1
 -14  -2  -3 51176.2 4209.65   1
 -14   2  -3 52453.9 4063.45   1
  14  -2   3 51896.4 4193.46   1
 -14   2  -4 3664.84 1269.37   1
 -14   3   0 15074.8 2324.76   1
 -14  -3   0 14785.7 2473.69   1
  14   3   0 18589.4 2402.60   1
  14  -3   0 18349.6 2271.76   1
 -14  -3  -1 7059.49 1827.92   1
 -14   3  -1 8424.91 1903.29   1
  14   3   1 8450.73 1650.97   1
  14   3  -1 8100.14 1772.65   1
  14  -3   1 10139.5 2006.26   1
  14  -3  -1 10869.6 2028.08   1
 -14  -3  -2 476.680 364.470   1
 -14   3  -2 575.649 477.676   1
 -14  -3  -3 40035.9 3891.71   1
 -14   3  -3 41524.9 3540.61   1
  14  -3   3 44351.5 3869.01   1
  14  -3   4 22374.3 3411.96   1
 -14   3  -4 15883.6 2341.83   1
  14   4   0 203711. 8184.78   1
  14  -4   0 207246. 7327.19   1
 -14   4   0 215529. 8535.22   1
  14   4  -1 8837.51 2406.41   1
 -14  -4  -1 2746.60 1153.82   1
 -14   4  -1 2776.39 1079.96   1
  14   4   1 7223.48 1880.19   1
  14  -4   1 1964.49 644.447   1
  14  -4  -1 4321.90 1265.48   1
  14  -4  -2 39260.4 3437.97   1
  14  -4   2 44391.7 3548.59   1
 -14  -4  -2 42957.9 3846.36   1
 -14   4  -2 47159.6 3663.37   1
 -14  -4  -3 12493.4 2406.06   1
  14  -4   3 7101.50 1810.74   1
 -14   4  -3 9593.40 1706.05   1
 -14   4  -4 39898.7 3994.23   1
  14  -4   4 41562.2 4089.17   1
 -14   4  -5 4140.58 1266.68   1
  14  -5   0 29345.4 2829.45   1
 -14   5   0 31034.6 3005.96   1
 -14  -5   0 29734.8 3442.80   1
 -14  -5  -1 811.112 1916.40   1
 -14   5  -1-247.670 471.202   1
  14  -5   1-787.465 657.954   1
  14  -5  -1-42.2129 272.860   1
 -14  -5  -2 1685.95 838.979   1
 -14   5  -2 1073.01 293.505   1
  14  -5   2 3305.73 819.004   1
  14  -5  -2 1228.81 729.305   1
  14  -5   3 6333.22 1602.71   1
 -14   5  -3 8113.47 1555.21   1
 -14   5  -4 15651.8 2408.76   1
  14  -5   4 16119.1 2309.40   1
 -14   5  -5 11317.0 1960.40   1
  14  -6   0 64443.0 4032.26   1
 -14   6   0 62728.2 4425.97   1
 -14  -6   0 51876.3 4814.34   1
  14  -6  -1 10427.8 1650.86   1
 -14   6  -1 9344.04 1605.15   1
 -14  -6  -1 9198.18 1771.35   1
  14  -6   1 10100.6 1625.54   1
  14  -6  -2 15528.8 2195.38   1
  14  -6   2 18489.2 2262.56   1
 -14   6  -2 20808.5 2486.01   1
  14  -6   3 30792.4 3358.04   1
 -14   6  -3 39931.7 3256.75   1
  14  -6   4 117.316 277.178   1
 -14   6  -4 497.934 388.345   1
 -14   6  -5 432.743 263.004   1
  14  -7   0 9683.31 1929.60   1
  14  -7  -1 26382.5 2518.50   1
  14  -7   1 24379.0 2400.63   1
 -14   7  -1 21475.4 2516.00   1
 -14   7  -2-142.150 391.941   1
  14  -7  -2-3.74389 286.180   1
  14  -7   2-339.407 568.132   1
  14  -7   3 84035.0 5149.86   1
 -14   7  -3 74359.7 4389.80   1
 -14   7  -4 9798.78 1745.56   1
  14  -7   4 9267.26 1860.99   1
 -14   7  -5 6397.54 1556.10   1
  14  -8   0 88056.4 5716.17   1
 -14   8  -1 2396.30 791.065   1
  14  -8  -1 2848.63 809.609   1
  14  -8   1 2665.47 751.208   1
 -14   8  -2 12237.8 2044.67   1
  14  -8   2 15345.1 2158.93   1
  14  -8  -2 12983.2 2231.80   1
  14  -8   3 8277.45 1573.62   1
 -14   8  -3 7357.09 1346.88   1
 -15   0   0-215.561 262.483   1
 -15   0  -1 9564.45 2178.63   1
 -15   0  -2 12157.7 2047.65   1
 -15   1   0-232.125 473.588   1
 -15  -1   0 10.4613 295.558   1
  15  -1  -1 21031.8 3171.58   1
 -15  -1  -1 18950.0 2994.50   1
 -15   1  -1 19747.9 3100.18   1
  15  -1   1 28236.0 3186.11   1
 -15  -1  -2 27659.0 3226.13   1
 -15   1  -2 25038.4 2879.86   1
 -15   2   0-13.0911 319.112   1
 -15  -2   0 551.917 714.428   1
  15  -2   0 298.995 491.560   1
  15  -2  -1 71591.6 5547.82   1
  15  -2   1 94878.1 5780.77   1
 -15  -2  -1 76933.3 6292.50   1
 -15   2  -1 77100.3 5827.06   1
  15  -2   2 96065.5 5895.69   1
 -15   2  -2 148596. 7177.64   1
 -15   2  -3 767.879 435.637   1
 -15   3  -1 2976.33 1038.99   1
  15  -3   1 1957.11 796.775   1
  15  -3   2 6530.56 1852.61   1
 -15   3  -2 3415.25 1019.28   1
 -15   3  -3 2788.95 946.225   1
  15  -4   0 247.132 290.655   1
 -15   4   0-212.273 474.716   1
 -15   4  -1 4108.15 1253.89   1
  15  -4   1 6706.26 1934.06   1
  15  -4  -1 5493.83 1665.05   1
 -15   4  -2 7667.46 1559.08   1
  15  -4   2 8522.19 1551.01   1
 -15   4  -3 4350.60 1121.49   1
  15  -5   0-107.305 332.722   1
 -15   5   0 656.512 671.506   1
  15  -5  -1 43972.8 3718.16   1
  15  -5   1 46337.3 4580.32   1
 -15   5  -1 49694.3 3868.53   1
  15  -5  -2 36568.2 3664.62   1
  15  -5   2 40844.0 3539.74   1
 -15   5  -2 38790.8 3652.06   1
 -15   5  -3 453.920 358.182   1
  15  -6   0-360.778 489.088   1
 -15   6   0-127.197 462.957   1
  15  -6   1 59735.3 4210.93   1
 -15   6  -1 62908.6 4881.77   1
  15  -6  -2 89537.6 5820.56   1
  15  -6   2 93891.0 5418.24   1
 -15   6  -2 75558.2 5379.46   1
 -15   6  -3 28.4930 471.457   1
  15  -6   3 4016.97 1392.33   1
 -15   6  -4 53553.2 4322.12   1
  15  -7   0-320.641 346.606   1
 -15   7  -1 870.745 463.850   1
  15  -7  -1 899.569 618.037   1
  15  -7   1 1227.78 766.628   1
 -15   7  -2-7.24673 450.434   1
  15  -7  -2 311.256 361.284   1
  15  -7   2 362.324 489.948   1
 -15   7  -3 2377.08 844.338   1
  15  -7   3 2243.27 740.604   1
  15  -8   0 171.667 238.298   1
 -16   4   0 1055.17 724.202   1
 -16   4  -1 36253.7 3646.00   1
 -16   5   0-193.395 305.906   1
 -16   5  -1 11918.8 2060.23   1
 -16   6  -1 1251.21 735.512   1
 -16   6  -2 13205.5 2568.69   1
   0   0   0    0.00    0.00   0

TITL La3O2CN3_54GPa in Pnma
REM Pnma (#62, found as Pcmn in -cba setting)
CELL 0.29040   9.287455   6.825915   6.149342  90.0000  90.0000  90.0000
ZERR    4.00   0.000703   0.000492   0.002149   0.0000   0.0000   0.0000
LATT  1
SYMM -x+1/2,-y, z+1/2
SYMM -x, y+1/2,-z
SYMM  x+1/2,-y+1/2,-z+1/2
SFAC C N O La
UNIT 4.00 12.00 8.00 12.00
TREF
HKLF 4
END
;
_shelx_hkl_checksum                95253
loop_
  _axis.id
  _axis.system
  _axis.type
  _axis.equipment
  _axis.parity
  _axis.depends_on
  _axis.zero
  _axis.vector[1]
  _axis.vector[2]
  _axis.vector[3]
 source abstract . source . . . 1.00000000 0.00000000 0.00000000
 omega abstract rotation goniometer -1 . 0.00000000 0.00000000 0.00000000
 1.00000000
 kappa abstract rotation goniometer -1 omega 0.00000000 -0.76604444 0.00000000
 0.64278761
 phi abstract rotation goniometer -1 kappa . 0.00000000 0.00000000 1.00000000
 theta abstract rotation goniometer -1 . 0.21209000 0.00000000 0.00000000
 1.00000000
 matrixX abstract general general . phi . 1.00000000 0.00000000 0.00000000
 matrixY abstract general general . phi . 0.00000000 1.00000000 0.00000000
 matrixZ abstract general general . phi . 0.00000000 0.00000000 1.00000000
 dacX abstract translation general . phi . 0.00000000 1.00000000 0.00000000
 dacY abstract translation general . phi . -1.00000000 0.00000000 0.00000000
 dacZ abstract translation general . phi . 0.00000000 0.00000000 1.00000000

_olex2_submission_special_instructions  'No special instructions were received'
_oxdiff_exptl_absorpt_empirical_details
;
Empirical correction (ABSPACK) includes:
- Absorption correction using spherical harmonics
- Frame scaling
- Detector area scaling
;
_oxdiff_exptl_absorpt_empirical_full_max  1.477
_oxdiff_exptl_absorpt_empirical_full_min  0.805

# start Validation Reply Form
_vrf_PLAT029_La3O2CN3_54GPa
;
PROBLEM: _diffrn_measured_fraction_theta_full value Low .      0.523 Why?  
RESPONSE: This measurement was performed at high pressure which, due to 
the high pressure apparatus, limits the theta range. Indeed, the diamond 
anvil cell metallic body typically shadows more than 60% of the reflections.
;
_vrf_PLAT911_La3O2CN3_54GPa
;
PROBLEM: Missing FCF Refl Between Thmin & STh/L=    0.600        145 Report
RESPONSE: This measurement was performed at high pressure which, due to 
the high pressure apparatus, limits the theta range. Indeed, the diamond 
anvil cell metallic body typically shadows more than 60% of the reflections.
;
# end Validation Reply Form
